# Supplementary material for: Fruit Self-Thinning: A Trait to Consider for Genetic Improvement of Apple Tree
Source: PLoS One. 2014 Mar 13;9(3):e91016. doi: 10.1371/journal.pone.0091016 (PMC3953208; doi:10.1371/journal.pone.0091016)
Supplement: Table S2 — List of genes in the three QTL regions selected for putative candidate genes screening. (XLS) [file pone.0091016.s002.xls]

## Sheet: Sheet1
Query ID	Scaffold ID	Transcript Start	Transcript Stop	Transcript Length	Match ID	Organism	Description	Percent Identity	Length of Overlap	# Mismatches	# Gaps	Query Begin Index	Query End Index	Match Begin Index	Match End Index	E-value	Score
MDP0000235822	chr9	592825	596321	3497	AT3G01990.1	Arabidopsis thaliana	ACR6; amino acid binding	69.41	438	119	6	96	525	3	433	2e-173	605
MDP0000235823	chr9	597586	599747	2162	AT5G14080.1	Arabidopsis thaliana	pentatricopeptide (PPR) repeat-containing protein	53.1	629	293	2	34	661	4	631	0	672
MDP0000119642	chr9	600302	606969	6668	AT1G27430.1	Arabidopsis thaliana	GYF domain-containing protein	33.29	835	402	25	55	804	12	776	3e-92	337
MDP0000914555	chr9	606059	606724	666	AT5G43080.1	Arabidopsis thaliana	CYCA3;1 (Cyclin A3;1); cyclin-dependent protein kinase regulator	47.06	68	36	0	3	70	286	353	9e-12	65.1
MDP0000238701	chr9	607780	610198	2419	ATMG01250.1	Arabidopsis thaliana	hypothetical protein	47.06	68	36	0	48	115	13	80	3e-13	73.9
MDP0000424205	chr9	608308	610072	1765	AT3G62870.1	Arabidopsis thaliana	60S ribosomal protein L7A (RPL7aB)	85.33	259	35	1	37	295	1	256	2e-109	392
MDP0000886327	chr9	611556	613975	2420	AT3G27000.1	Arabidopsis thaliana	ARP2 (ACTIN RELATED PROTEIN 2); protein binding / structural constituent of cytoskeleton	94.09	237	14	0	18	254	153	389	4e-131	463
MDP0000148389	chr9	620971	621351	381	AT3G02000.1	Arabidopsis thaliana	ROXY1; disulfide oxidoreductase	54.41	136	52	2	1	126	1	136	3e-34	140
MDP0000119645	chr9	621159	623794	2636	AT3G26990.1	Arabidopsis thaliana	FUNCTIONS IN: molecular_function unknown; INVOLVED IN: biological_process unknown; LOCATED IN: endomembrane system; EXPRESSED IN: 24 plant structures; EXPRESSED DURING: 13 growth stages; CONTAINS InterPro DOMAIN/s: Protein of unknown function DUF618 (InterPro:IPR006903), Regulation of nuclear pre-mRNA protein (InterPro:IPR006569), ENTH/VHS (InterPro:IPR008942); BEST Arabidopsis thaliana protein m…	54.75	400	142	10	1	381	35	414	6e-98	354
MDP0000523096	chr9	626759	627724	966	AT3G27010.1	Arabidopsis thaliana	AT-TCP20; transcription factor	51.65	333	130	12	1	321	1	314	2e-48	189
MDP0000266257	chr9	642385	647330	4946	AT3G01980.4	Arabidopsis thaliana	short-chain dehydrogenase/reductase (SDR) family protein	50.25	199	88	2	150	338	32	229	4e-46	182
MDP0000159977	chr9	648391	651407	3017	AT5G14090.1	Arabidopsis thaliana	unknown protein	36.57	391	197	11	1	377	1	354	4e-40	162
MDP0000266259	chr9	654293	668197	13905	AT3G27020.1	Arabidopsis thaliana	YSL6 (YELLOW STRIPE LIKE 6); oligopeptide transporter	82.41	665	112	3	1	664	1	661	0	1126
MDP0000257770	chr9	654485	656080	1596	ATMG00810.1	Arabidopsis thaliana	hypothetical protein	45.36	97	50	1	181	277	26	119	4e-17	85.1
MDP0000154734	chr9	677443	680156	2714	AT5G13080.1	Arabidopsis thaliana	WRKY75; transcription factor	72.28	101	16	1	131	231	55	143	6e-39	157
MDP0000599569	chr9	682454	682687	234	AT1G24260.3	Arabidopsis thaliana		61.33	75	22	1	1	68	1	75	4e-20	92.8
MDP0000123467	chr9	685350	685624	275	AT5G13080.1	Arabidopsis thaliana	WRKY75; transcription factor	75.44	57	14	0	5	61	87	143	1e-21	98.2
MDP0000167379	chr9	686864	687073	210	AT3G27030.1	Arabidopsis thaliana	unknown protein	71.01	69	20	0	1	69	74	142	1e-18	88.2
MDP0000588196	chr9	688038	688250	213	AT5G40980.1	Arabidopsis thaliana	unknown protein	91.84	49	4	0	1	49	1	49	4e-20	92.8
MDP0000170630	chr9	702640	704818	2179	AT5G50570.2	Arabidopsis thaliana	squamosa promoter-binding protein, putative	58.93	112	44	2	60	170	100	210	3e-33	139
MDP0000274370	chr9	709686	710081	396	AT3G01960.1	Arabidopsis thaliana	unknown protein	36.92	130	67	4	1	125	1	120	3e-11	63.9
MDP0000413972	chr9	721808	722047	240	AT3G27060.1	Arabidopsis thaliana	TSO2 (TSO meaning 'ugly' in Chinese); oxidoreductase/ ribonucleoside-diphosphate reductase/ transition metal ion binding	81.48	81	13	1	1	79	252	332	9e-34	138
MDP0000157216	chr9	737232	742578	5347	AT4G23160.1	Arabidopsis thaliana	protein kinase family protein	42.27	97	56	0	1019	1115	80	176	5e-20	97.8
MDP0000305066	chr9	739602	748106	8505	AT3G27060.1	Arabidopsis thaliana	TSO2 (TSO meaning 'ugly' in Chinese); oxidoreductase/ ribonucleoside-diphosphate reductase/ transition metal ion binding	84.59	318	48	1	1	317	1	318	2e-159	559
MDP0000211395	chr9	748488	750292	1805	AT5G14140.1	Arabidopsis thaliana	zinc finger (C2H2 type) family protein	65.71	245	76	2	11	247	13	257	2e-88	322
MDP0000501768	chr9	754720	755873	1154	AT5G14130.1	Arabidopsis thaliana	peroxidase, putative	63.38	325	113	2	1	325	12	330	1e-110	396
MDP0000264187	chr9	755105	756842	1738	AT1G80580.1	Arabidopsis thaliana	ethylene-responsive element-binding family protein	56.62	136	35	3	80	213	64	177	1e-19	94
MDP0000501770	chr9	757858	758604	747	AT5G14130.1	Arabidopsis thaliana	peroxidase, putative	53.25	246	85	2	2	247	115	330	9e-60	226
MDP0000305070	chr9	759209	761550	2342	AT3G01930.2	Arabidopsis thaliana	nodulin family protein	74.32	592	134	4	4	590	5	583	0	812
MDP0000299691	chr9	768047	772366	4320	ATMG00810.1	Arabidopsis thaliana	hypothetical protein	43.08	130	49	1	1048	1152	54	183	7e-23	107
MDP0000420727	chr9	770400	787627	17228	AT3G19540.1	Arabidopsis thaliana	unknown protein	75.05	473	103	6	81	541	1	470	0	667
MDP0000222925	chr9	774455	775543	1089	AT5G40940.1	Arabidopsis thaliana	FLA20 (PUTATIVE FASCICLIN-LIKE ARABINOGALACTAN PROTEIN 20)	38.73	346	193	8	32	361	72	414	1e-50	197
MDP0000771727	chr9	781821	783870	2050	AT3G01920.1	Arabidopsis thaliana	yrdC family protein	68.68	265	80	2	41	305	36	297	6e-108	387
MDP0000713248	chr9	784989	786736	1748	AT3G27080.1	Arabidopsis thaliana	TOM20-3 (TRANSLOCASE OF OUTER MEMBRANE 20 KDA SUBUNIT 3); P-P-bond-hydrolysis-driven protein transmembrane transporter	46.12	206	89	3	1	190	1	200	4e-48	187
MDP0000385739	chr9	788301	790059	1759	AT4G29090.1	Arabidopsis thaliana	reverse transcriptase, putative / RNA-dependent DNA polymerase, putative	35.09	171	100	2	38	202	39	204	4e-21	97.8
MDP0000310437	chr9	790168	792479	2312	AT3G27090.1	Arabidopsis thaliana	FUNCTIONS IN: molecular_function unknown; INVOLVED IN: biological_process unknown; LOCATED IN: cellular_component unknown; EXPRESSED IN: 24 plant structures; EXPRESSED DURING: 15 growth stages; CONTAINS InterPro DOMAIN/s: Development and cell death domain (InterPro:IPR013989), Kelch related (InterPro:IPR013089); BEST Arabidopsis thaliana protein match is: unknown protein (TAIR:AT5G42050.1); Has 6…	58.15	184	62	3	56	228	1	180	4e-44	174
MDP0000199497	chr9	792259	793935	1677	AT3G27090.1	Arabidopsis thaliana	FUNCTIONS IN: molecular_function unknown; INVOLVED IN: biological_process unknown; LOCATED IN: cellular_component unknown; EXPRESSED IN: 24 plant structures; EXPRESSED DURING: 15 growth stages; CONTAINS InterPro DOMAIN/s: Development and cell death domain (InterPro:IPR013989), Kelch related (InterPro:IPR013089); BEST Arabidopsis thaliana protein match is: unknown protein (TAIR:AT5G42050.1); Has 6…	71.67	300	70	3	4	292	1	296	3e-114	407
MDP0000296123	chr9	795039	796418	1380	AT5G55690.1	Arabidopsis thaliana	MADS-box protein (AGL47)	32.67	150	83	4	1	144	1	138	9e-12	67.8
MDP0000131897	chr9	795081	797878	2798	AT3G27110.2	Arabidopsis thaliana	peptidase M48 family protein	82.4	125	22	0	128	252	219	343	1e-56	216
MDP0000199499	chr9	797654	800319	2666	AT3G27100.2	Arabidopsis thaliana	FUNCTIONS IN: molecular_function unknown; INVOLVED IN: biological_process unknown; EXPRESSED IN: 23 plant structures; EXPRESSED DURING: 13 growth stages; CONTAINS InterPro DOMAIN/s: Transcription factor, enhancer of yellow 2 (InterPro:IPR018783); Has 157 Blast hits to 157 proteins in 56 species: Archae - 0; Bacteria - 0; Metazoa - 121; Fungi - 0; Plants - 24; Viruses - 0; Other Eukaryotes - 12 (s…	63.83	94	30	2	78	167	1	94	2e-21	99.4
MDP0000241776	chr9	800408	802650	2243	AT3G27110.2	Arabidopsis thaliana	peptidase M48 family protein	71.51	351	78	4	31	367	1	343	5e-142	500
MDP0000661029	chr9	801618	802380	763	AT3G07880.1	Arabidopsis thaliana	Rho GDP-dissociation inhibitor family protein	52.86	140	66	0	33	172	81	220	4e-38	154
MDP0000315892	chr9	810207	817206	7000	AT5G14170.1	Arabidopsis thaliana	CHC1	71.13	530	146	2	1	529	1	524	0	731
MDP0000497473	chr9	810841	811603	763	AT3G07880.1	Arabidopsis thaliana	Rho GDP-dissociation inhibitor family protein	55.15	136	59	1	28	163	88	221	9e-38	153
MDP0000723395	chr9	813120	815669	2550	AT1G19260.1	Arabidopsis thaliana	hAT dimerisation domain-containing protein	45.44	482	260	3	2	481	129	609	2e-107	386
MDP0000227849	chr9	816562	817699	1138	AT1G67430.1	Arabidopsis thaliana	60S ribosomal protein L17 (RPL17B)	87.58	161	20	0	25	185	1	161	2e-82	301
MDP0000315893	chr9	818495	830481	11987	AT3G01910.1	Arabidopsis thaliana	SOX (SULFITE OXIDASE); sulfite oxidase	82.32	328	58	0	137	464	64	391	3e-165	580
MDP0000317368	chr9	819553	826536	6984	AT5G14170.1	Arabidopsis thaliana	CHC1	70.41	517	146	2	1	516	1	511	0	702
MDP0000802641	chr9	822810	823307	498	AT3G48520.1	Arabidopsis thaliana	CYP94B3; electron carrier/ heme binding / iron ion binding / monooxygenase/ oxygen binding	70.42	142	41	1	19	159	359	500	5e-57	216
MDP0000312773	chr9	824597	831580	6984	AT3G27120.1	Arabidopsis thaliana	ATP binding / ATPase/ nucleoside-triphosphatase/ nucleotide binding	60.78	510	105	8	699	1148	1	475	2e-144	510
MDP0000583525	chr9	828279	828710	432	AT4G23160.1	Arabidopsis thaliana	protein kinase family protein	40.86	93	52	1	54	143	64	156	6e-15	76.6
MDP0000583526	chr9	828888	829757	870	AT4G23160.1	Arabidopsis thaliana	protein kinase family protein	34.77	279	181	1	7	285	227	504	3e-32	135
MDP0000221672	chr9	833480	835183	1704	AT1G67430.1	Arabidopsis thaliana	60S ribosomal protein L17 (RPL17B)	85.23	176	25	1	1	176	1	175	4e-80	293
MDP0000399538	chr9	836610	837911	1302	AT3G27150.1	Arabidopsis thaliana	kelch repeat-containing F-box family protein	47.2	375	190	5	66	433	49	422	5e-94	341
MDP0000417953	chr9	837181	838452	1272	AT3G27150.1	Arabidopsis thaliana	kelch repeat-containing F-box family protein	48.8	375	184	5	56	423	49	422	5e-99	358
MDP0000170863	chr9	839585	841427	1843	AT1G27400.1	Arabidopsis thaliana	60S ribosomal protein L17 (RPL17A)	85.63	174	24	1	1	174	1	173	1e-85	311
MDP0000170864	chr9	842175	844206	2032	AT5G14170.1	Arabidopsis thaliana	CHC1	71.88	544	141	4	11	553	1	533	0	721
MDP0000170865	chr9	845342	849290	3949	AT3G27120.1	Arabidopsis thaliana	ATP binding / ATPase/ nucleoside-triphosphatase/ nucleotide binding	67.71	511	89	8	197	667	1	475	1e-170	597
MDP0000407639	chr9	847901	856588	8688	AT3G27160.1	Arabidopsis thaliana	GHS1 (GLUCOSE HYPERSENSITIVE 1); structural constituent of ribosome	80.26	76	15	0	42	117	68	143	6e-31	132
MDP0000553687	chr9	855563	855757	195	AT5G40890.1	Arabidopsis thaliana	ATCLC-A (CHLORIDE CHANNEL A); anion channel/ nitrate transmembrane transporter/ voltage-gated chloride channel	80	45	8	1	21	64	16	60	2e-14	74.3
MDP0000895750	chr9	857465	858757	1293	AT3G27150.1	Arabidopsis thaliana	kelch repeat-containing F-box family protein	49.87	371	178	5	67	430	53	422	2e-100	363
MDP0000430643	chr9	861702	862875	1174	AT5G14180.1	Arabidopsis thaliana	MPL1 (MYZUS PERSICAE-INDUCED LIPASE 1); catalytic	52.63	209	57	1	1	167	209	417	8e-59	222
MDP0000231401	chr9	863766	864718	953	AT3G27200.1	Arabidopsis thaliana	plastocyanin-like domain-containing protein	67.92	106	33	1	18	123	18	122	2e-39	158
MDP0000319946	chr9	881422	884306	2885	AT3G27170.1	Arabidopsis thaliana	CLC-B (CHLORIDE CHANNEL B); anion channel/ voltage-gated chloride channel	79.66	762	152	3	22	782	17	776	0	1097
MDP0000593400	chr9	885259	886246	988	AT5G14180.1	Arabidopsis thaliana	MPL1 (MYZUS PERSICAE-INDUCED LIPASE 1); catalytic	66.9	142	47	0	17	158	276	417	3e-55	210
MDP0000703486	chr9	890890	893109	2220	AT5G14180.1	Arabidopsis thaliana	MPL1 (MYZUS PERSICAE-INDUCED LIPASE 1); catalytic	64.83	145	48	1	44	188	50	191	6e-52	200
MDP0000269268	chr9	890945	892659	1715	AT5G14180.1	Arabidopsis thaliana	MPL1 (MYZUS PERSICAE-INDUCED LIPASE 1); catalytic	60.98	123	43	2	26	148	34	151	8e-35	142
MDP0000166119	chr9	898273	898602	330	AT2G46490.1	Arabidopsis thaliana	unknown protein	46.58	73	25	3	5	64	2	73	8e-10	58.5
MDP0000174589	chr9	898346	898786	441	AT3G50150.1	Arabidopsis thaliana	unknown protein	42.18	147	82	2	1	144	361	507	5e-22	100
MDP0000534175	chr9	901049	901471	423	AT1G76650.3	Arabidopsis thaliana		46.38	138	74	0	2	139	39	176	1e-26	115
MDP0000277383	chr9	902285	909016	6732	AT3G01840.1	Arabidopsis thaliana	protein kinase family protein	44.42	502	223	13	361	839	183	651	6e-108	389
MDP0000334150	chr9	915256	918147	2892	AT3G01860.1	Arabidopsis thaliana	unknown protein	66	50	16	1	75	123	58	107	5e-13	71.6
MDP0000281689	chr9	915551	918749	3199	AT4G16430.1	Arabidopsis thaliana	basic helix-loop-helix (bHLH) family protein	68.87	106	33	0	2	107	276	381	6e-35	144
MDP0000125747	chr9	924083	924745	663	AT2G36430.1	Arabidopsis thaliana	unknown protein	41.48	176	98	3	25	197	22	195	1e-29	126
MDP0000496721	chr9	924770	930522	5753	AT4G23160.1	Arabidopsis thaliana	protein kinase family protein	41.53	443	241	4	164	593	60	497	2e-102	370
MDP0000129607	chr9	929218	930441	1224	AT3G50150.1	Arabidopsis thaliana	unknown protein	33.99	409	237	7	24	405	105	507	1e-53	207
MDP0000128701	chr9	929727	931530	1804	AT2G35930.1	Arabidopsis thaliana	PUB23 (PLANT U-BOX 23); ubiquitin-protein ligase	52.01	398	185	3	113	507	16	410	2e-112	403
MDP0000243482	chr9	932608	932988	381	AT5G42380.1	Arabidopsis thaliana	CML37 (CALMODULIN LIKE 37); calcium ion binding	57.14	126	52	1	2	125	59	184	4e-26	113
MDP0000129606	chr9	933515	934846	1332	AT2G36430.1	Arabidopsis thaliana	unknown protein	35.52	397	230	12	35	414	34	421	7e-56	214
MDP0000459263	chr9	935740	937076	1337	AT3G50170.1	Arabidopsis thaliana	unknown protein	33.5	400	216	10	47	402	115	508	3e-53	206
MDP0000122225	chr9	936524	938734	2211	AT4G31980.1	Arabidopsis thaliana	unknown protein	32.14	392	236	11	13	388	273	650	9e-46	181
MDP0000152645	chr9	936923	939374	2452	AT2G36430.1	Arabidopsis thaliana	unknown protein	30.46	348	195	9	22	325	34	378	8e-38	155
MDP0000124372	chr9	939073	940314	1242	AT2G35930.1	Arabidopsis thaliana	PUB23 (PLANT U-BOX 23); ubiquitin-protein ligase	43.69	412	214	7	3	408	7	406	8e-84	307
MDP0000588485	chr9	943979	945307	1329	AT3G50120.1	Arabidopsis thaliana	unknown protein	33.03	436	241	8	47	441	105	530	2e-48	189
MDP0000320992	chr9	947376	951061	3686	AT3G01820.1	Arabidopsis thaliana	adenylate kinase family protein	71.43	70	20	0	52	121	107	176	2e-22	102
MDP0000220584	chr9	969502	970439	938	AT3G01820.1	Arabidopsis thaliana	adenylate kinase family protein	67.2	125	37	2	111	235	52	172	1e-38	156
MDP0000169467	chr9	977191	978111	921	AT5G14230.1	Arabidopsis thaliana	protein binding	59.74	303	114	3	1	301	449	745	2e-91	332
MDP0000273476	chr9	978425	981291	2867	AT3G01800.1	Arabidopsis thaliana	ribosome recycling factor family protein / ribosome releasing factor family protein	45.11	266	79	5	1	201	2	265	7e-49	190
MDP0000167621	chr9	978792	981826	3035	AT5G14210.1	Arabidopsis thaliana	leucine-rich repeat transmembrane protein kinase, putative	57.92	777	276	5	10	746	10	775	0	819
MDP0000167730	chr9	980224	983686	3463	AT3G01800.1	Arabidopsis thaliana	ribosome recycling factor family protein / ribosome releasing factor family protein	58.93	224	83	4	39	262	51	265	8e-67	250
MDP0000272128	chr9	983805	988750	4946	AT5G14230.1	Arabidopsis thaliana	protein binding	64.98	731	240	4	29	757	1	717	0	934
MDP0000952085	chr9	985632	986582	951	AT2G03050.1	Arabidopsis thaliana	mitochondrial transcription termination factor-related / mTERF-related	63.95	258	91	2	56	312	25	281	3e-87	318
MDP0000122078	chr9	990312	995304	4993	AT5G40840.1	Arabidopsis thaliana	SYN2	32.9	389	205	16	386	721	422	807	2e-29	128
MDP0000272044	chr9	992950	997799	4850	AT5G14230.1	Arabidopsis thaliana	protein binding	65.51	722	241	3	29	748	1	716	0	936
MDP0000167732	chr9	995119	995754	636	AT2G03050.1	Arabidopsis thaliana	mitochondrial transcription termination factor-related / mTERF-related	65.7	207	70	1	2	207	75	281	3e-72	268
MDP0000122079	chr9	996634	998198	1565	AT5G14240.1	Arabidopsis thaliana	FUNCTIONS IN: molecular_function unknown; INVOLVED IN: biological_process unknown; LOCATED IN: cellular_component unknown; EXPRESSED IN: 23 plant structures; EXPRESSED DURING: 15 growth stages; CONTAINS InterPro DOMAIN/s: Thioredoxin fold (InterPro:IPR012335), Phosducin (InterPro:IPR001200), Thioredoxin-like fold (InterPro:IPR012336); Has 750 Blast hits to 750 proteins in 282 species: Archae - 0;…	64.62	277	68	2	1	276	1	248	1e-82	303
MDP0000272045	chr9	998013	1001083	3071	AT3G01800.1	Arabidopsis thaliana	ribosome recycling factor family protein / ribosome releasing factor family protein	45.19	270	78	5	1	206	2	265	2e-49	191
MDP0000237694	chr9	1001863	1005366	3504	AT5G14260.2	Arabidopsis thaliana	SET domain-containing protein	75.5	502	88	7	33	530	32	502	0	746
MDP0000145753	chr9	1002990	1007390	4401	AT5G40780.2	Arabidopsis thaliana	LHT1; amino acid transmembrane transporter	84.44	392	59	1	39	428	12	403	0	655
MDP0000807008	chr9	1007723	1009226	1504	AT5G59440.3	Arabidopsis thaliana	ZEU1 (ZEUS1); ATP binding / thymidylate kinase	73.64	110	29	0	8	117	142	251	1e-36	148
MDP0000807011	chr9	1016156	1017058	903	AT3G27250.1	Arabidopsis thaliana	unknown protein	40.89	291	125	11	23	298	22	280	5e-43	171
MDP0000122076	chr9	1022400	1025182	2783	AT3G27250.1	Arabidopsis thaliana	unknown protein	40.86	279	145	9	155	425	16	282	3e-34	142
MDP0000237690	chr9	1027656	1029929	2274	AT5G40810.1	Arabidopsis thaliana	cytochrome c1, putative	82.74	307	52	1	1	307	2	307	3e-131	464
MDP0000831480	chr9	1034403	1036468	2066	AT5G40780.1	Arabidopsis thaliana	LHT1; amino acid transmembrane transporter	75.62	447	105	2	17	461	2	446	0	693
MDP0000831481	chr9	1037287	1038045	759	AT5G14280.1	Arabidopsis thaliana	DNA-binding storekeeper protein-related	64.14	251	85	2	7	252	322	572	4e-77	284
MDP0000831483	chr9	1040145	1044065	3921	AT3G27260.1	Arabidopsis thaliana	GTE8; DNA binding	48.7	579	262	10	11	576	9	565	1e-125	447
MDP0000212290	chr9	1040210	1043353	3144	AT5G08020.1	Arabidopsis thaliana	RPA70B (RPA70-KDA SUBUNIT B); DNA binding / nucleic acid binding	22.53	395	270	11	5	384	159	532	1e-13	74.7
MDP0000091097	chr9	1061932	1063797	1866	AT5G40780.1	Arabidopsis thaliana	LHT1; amino acid transmembrane transporter	83.19	357	60	0	1	357	90	446	5e-168	587
MDP0000160947	chr9	1063467	1068656	5190	AT5G40780.2	Arabidopsis thaliana	LHT1; amino acid transmembrane transporter	81.15	451	77	2	1	449	1	445	0	727
MDP0000281851	chr9	1066904	1070919	4016	AT4G23160.1	Arabidopsis thaliana	protein kinase family protein	42.31	130	38	1	551	643	85	214	7e-25	113
MDP0000170672	chr9	1070183	1074769	4587	AT4G23160.1	Arabidopsis thaliana	protein kinase family protein	42.31	130	38	1	639	731	85	214	1e-24	112
MDP0000170673	chr9	1075625	1076167	543	AT3G09290.1	Arabidopsis thaliana	TAC1 (TELOMERASE ACTIVATOR1); nucleic acid binding / transcription factor/ zinc ion binding	63.41	41	15	0	26	66	25	65	3e-11	64.7
MDP0000151345	chr9	1077996	1080882	2887	AT3G01750.1	Arabidopsis thaliana	ankyrin repeat family protein	53.24	680	284	14	1	667	1	659	0	635
MDP0000152676	chr9	1079276	1080257	982	AT3G01750.1	Arabidopsis thaliana	ankyrin repeat family protein	40.52	306	165	7	1	298	363	659	2e-36	149
MDP0000188767	chr9	1085591	1086427	837	AT5G40770.1	Arabidopsis thaliana	ATPHB3 (PROHIBITIN 3)	85.87	276	39	0	1	276	1	276	4e-132	467
MDP0000607749	chr9	1086873	1087709	837	AT5G40770.1	Arabidopsis thaliana	ATPHB3 (PROHIBITIN 3)	85.87	276	39	0	1	276	1	276	4e-132	467
MDP0000288010	chr9	1088064	1094825	6762	AT1G13440.1	Arabidopsis thaliana	GAPC2 (GLYCERALDEHYDE-3-PHOSPHATE DEHYDROGENASE C2); NAD or NADH binding / binding / catalytic/ glyceraldehyde-3-phosphate dehydrogenase (phosphorylating)/ glyceraldehyde-3-phosphate dehydrogenase	80.11	357	39	1	367	723	12	336	3e-166	582
MDP0000285734	chr9	1089316	1098158	8843	AT1G13440.1	Arabidopsis thaliana	GAPC2 (GLYCERALDEHYDE-3-PHOSPHATE DEHYDROGENASE C2); NAD or NADH binding / binding / catalytic/ glyceraldehyde-3-phosphate dehydrogenase (phosphorylating)/ glyceraldehyde-3-phosphate dehydrogenase	88	325	39	0	927	1251	12	336	1e-170	598
MDP0000128679	chr9	1096926	1097919	994	AT1G72520.1	Arabidopsis thaliana	lipoxygenase, putative	69.14	175	44	1	48	212	56	230	4e-66	247
MDP0000131696	chr9	1099037	1099360	324	AT3G27300.3	Arabidopsis thaliana	G6PD5 (glucose-6-phosphate dehydrogenase 5); glucose-6-phosphate dehydrogenase	87.14	70	9	0	1	70	447	516	8e-33	135
MDP0000352053	chr9	1101575	1105429	3855	AT5G40760.1	Arabidopsis thaliana	G6PD6 (GLUCOSE-6-PHOSPHATE DEHYDROGENASE 6); glucose-6-phosphate dehydrogenase	84.38	512	77	2	10	520	6	515	0	891
MDP0000222449	chr9	1104840	1107889	3050	AT3G27310.1	Arabidopsis thaliana	PUX1 (PLANT UBX DOMAIN-CONTAINING PROTEIN 1)	63.85	213	74	2	52	263	5	215	3e-52	202
MDP0000222450	chr9	1110244	1119959	9716	AT5G40740.1	Arabidopsis thaliana	unknown protein	71.31	732	190	6	1	717	3	729	0	962
MDP0000303239	chr9	1120204	1127872	7669	AT5G14340.1	Arabidopsis thaliana	AtMYB40 (myb domain protein 40); DNA binding / transcription factor	86.4	125	17	0	43	167	1	125	2e-64	243
MDP0000313362	chr9	1123397	1124084	688	AT5G14310.1	Arabidopsis thaliana	AtCXE16 (Arabidopsis thaliana carboxyesterase 16); hydrolase	92.86	84	6	0	135	218	363	446	1e-42	169
MDP0000480064	chr9	1126568	1127309	742	AT3G27330.1	Arabidopsis thaliana	zinc finger (C3HC4-type RING finger) family protein	71.05	38	10	1	15	51	768	805	6e-09	57.8
MDP0000211080	chr9	1129354	1134832	5479	AT3G27325.1	Arabidopsis thaliana	hydrolase, acting on ester bonds	68.05	723	216	4	26	748	30	737	0	969
MDP0000303240	chr9	1130836	1135232	4397	AT3G27330.1	Arabidopsis thaliana	zinc finger (C3HC4-type RING finger) family protein	52.81	818	335	12	19	815	18	805	0	765
MDP0000134282	chr9	1135243	1139180	3938	AT3G01720.1	Arabidopsis thaliana	unknown protein	74.04	759	181	3	38	796	30	772	0	1170
MDP0000303241	chr9	1136359	1147010	10652	AT3G27325.2	Arabidopsis thaliana		60.26	1092	393	9	612	1698	66	1121	0	1223
MDP0000241111	chr9	1142758	1146172	3415	AT5G14340.1	Arabidopsis thaliana	AtMYB40 (myb domain protein 40); DNA binding / transcription factor	86.4	125	17	0	43	167	1	125	2e-64	242
MDP0000208667	chr9	1150383	1152466	2084	AT5G63280.1	Arabidopsis thaliana	zinc finger (C2H2 type) family protein	59.7	263	89	4	24	284	24	271	2e-87	319
MDP0000733459	chr9	1153037	1154766	1730	AT4G23160.1	Arabidopsis thaliana	protein kinase family protein	35.96	381	215	7	187	563	123	478	2e-56	217
MDP0000241158	chr9	1162194	1167531	5338	AT3G11620.1	Arabidopsis thaliana	unknown protein	59.79	281	87	2	36	290	27	307	2e-90	328
MDP0000311381	chr9	1165887	1169019	3133	AT5G40670.1	Arabidopsis thaliana	PQ-loop repeat family protein / transmembrane family protein	74.3	214	55	0	1	214	1	214	2e-94	342
MDP0000223749	chr9	1167095	1167688	594	AT5G40690.1	Arabidopsis thaliana	INVOLVED IN: biological_process unknown; EXPRESSED IN: 18 plant structures; EXPRESSED DURING: 10 growth stages; CONTAINS InterPro DOMAIN/s: EF-HAND 1 (InterPro:IPR018247); BEST Arabidopsis thaliana protein match is: unknown protein (TAIR:AT2G41730.1); Has 208 Blast hits to 177 proteins in 46 species: Archae - 0; Bacteria - 4; Metazoa - 51; Fungi - 25; Plants - 42; Viruses - 6; Other Eukaryotes - …	44.7	217	89	7	1	196	1	207	2e-38	155
MDP0000223750	chr9	1168901	1171532	2632	AT3G27350.1	Arabidopsis thaliana	unknown protein	63.53	85	30	1	1	84	1	85	5e-28	122
MDP0000273053	chr9	1173503	1177410	3908	AT5G40670.1	Arabidopsis thaliana	PQ-loop repeat family protein / transmembrane family protein	79.66	118	24	0	1	118	85	202	5e-50	194
MDP0000375039	chr9	1179208	1182844	3637	AT5G05880.1	Arabidopsis thaliana	UDP-glucoronosyl/UDP-glucosyl transferase family protein	50.11	447	218	2	1	445	1	444	4e-117	418
MDP0000322305	chr9	1179663	1195483	15821	AT3G01720.1	Arabidopsis thaliana	unknown protein	67.83	314	96	1	1	314	464	772	2e-127	454
MDP0000234186	chr9	1181672	1183914	2243	AT5G40670.1	Arabidopsis thaliana	PQ-loop repeat family protein / transmembrane family protein	67.88	274	84	1	1	274	1	270	3e-109	391
MDP0000521416	chr9	1184902	1186634	1733	AT5G40650.1	Arabidopsis thaliana	SDH2-2; electron carrier/ succinate dehydrogenase	78.31	272	54	3	1	272	1	267	1e-118	422
MDP0000322028	chr9	1185442	1189817	4376	AT5G40670.1	Arabidopsis thaliana	PQ-loop repeat family protein / transmembrane family protein	67.86	140	43	1	1	140	1	138	1e-51	200
MDP0000248319	chr9	1187470	1189092	1623	AT5G40660.1	Arabidopsis thaliana	ATP12 protein-related	63.8	337	108	3	1	337	1	323	2e-88	322
MDP0000430897	chr9	1187859	1189591	1733	AT5G40650.1	Arabidopsis thaliana	SDH2-2; electron carrier/ succinate dehydrogenase	78.31	272	54	3	1	272	1	267	1e-118	422
MDP0000811595	chr9	1190428	1192049	1622	AT5G40660.1	Arabidopsis thaliana	ATP12 protein-related	64.09	337	107	3	1	337	1	323	4e-89	324
MDP0000322029	chr9	1190472	1198555	8084	AT3G27350.1	Arabidopsis thaliana	unknown protein	68.24	85	26	1	502	585	1	85	8e-30	129
MDP0000037177	chr9	1190718	1193278	2561	AT5G40670.1	Arabidopsis thaliana	PQ-loop repeat family protein / transmembrane family protein	75.1	257	64	0	1	257	1	257	6e-99	357
MDP0000262886	chr9	1191643	1192769	1127	AT3G44750.2	Arabidopsis thaliana		60.64	94	36	1	19	111	1	94	3e-28	122
MDP0000673625	chr9	1191805	1193047	1243	AT3G01720.1	Arabidopsis thaliana	unknown protein	66.55	284	90	1	1	284	494	772	8e-111	397
MDP0000262888	chr9	1195625	1196373	749	AT5G14360.1	Arabidopsis thaliana	ubiquitin family protein	64.75	122	39	1	47	168	46	163	1e-40	162
MDP0000322306	chr9	1196195	1200512	4318	AT5G40670.1	Arabidopsis thaliana	PQ-loop repeat family protein / transmembrane family protein	67.86	140	43	1	1	140	1	138	1e-51	201
MDP0000267910	chr9	1198744	1201405	2662	AT5G45200.1	Arabidopsis thaliana	disease resistance protein (TIR-NBS-LRR class), putative	39.13	92	56	0	1	92	767	858	2e-13	72
MDP0000262889	chr9	1200231	1211577	11347	AT3G46610.1	Arabidopsis thaliana	pentatricopeptide (PPR) repeat-containing protein	60.13	637	216	3	73	709	64	662	0	788
MDP0000234601	chr9	1202039	1204282	2244	AT5G40670.1	Arabidopsis thaliana	PQ-loop repeat family protein / transmembrane family protein	67.52	274	85	1	1	274	1	270	1e-108	389
MDP0000315507	chr9	1203616	1209021	5406	AT5G14370.1	Arabidopsis thaliana	LOCATED IN: chloroplast; EXPRESSED IN: 21 plant structures; EXPRESSED DURING: 13 growth stages; CONTAINS InterPro DOMAIN/s: CCT domain (InterPro:IPR010402); BEST Arabidopsis thaliana protein match is: CIL (TAIR:AT4G25990.1); Has 1815 Blast hits to 1506 proteins in 139 species: Archae - 0; Bacteria - 8; Metazoa - 291; Fungi - 53; Plants - 1145; Viruses - 0; Other Eukaryotes - 318 (source: NCBI BLi…	54.63	108	39	2	249	356	234	331	9e-22	101
MDP0000439245	chr9	1205339	1207106	1768	AT5G40660.1	Arabidopsis thaliana	ATP12 protein-related	60	250	43	3	1	194	75	323	1e-50	195
MDP0000263703	chr9	1207122	1214342	7221	AT4G03030.1	Arabidopsis thaliana	kelch repeat-containing F-box family protein	40.88	159	36	4	1	106	186	339	3e-20	95.5
MDP0000439248	chr9	1210190	1212139	1950	AT3G27380.2	Arabidopsis thaliana	SDH2-1; electron carrier/ succinate dehydrogenase	84.3	242	35	3	29	270	30	268	4e-119	424
MDP0000538645	chr9	1210828	1211576	749	AT5G14360.1	Arabidopsis thaliana	ubiquitin family protein	64.75	122	39	1	47	168	46	163	1e-40	162
MDP0000493891	chr9	1212085	1212643	559	AT1G06620.1	Arabidopsis thaliana	2-oxoglutarate-dependent dioxygenase, putative	68.97	58	16	1	1	56	186	243	1e-17	85.5
MDP0000225307	chr9	1215943	1219871	3929	AT3G46610.1	Arabidopsis thaliana	pentatricopeptide (PPR) repeat-containing protein	60.13	637	216	3	73	709	64	662	0	790
MDP0000263704	chr9	1216036	1227306	11271	AT1G54560.1	Arabidopsis thaliana	XIE; motor/ protein binding	53.98	176	33	1	76	203	25	200	2e-46	182
MDP0000594418	chr9	1217466	1219398	1933	AT1G12775.1	Arabidopsis thaliana	LOCATED IN: mitochondrion; EXPRESSED IN: 7 plant structures; EXPRESSED DURING: F mature embryo stage, petal differentiation and expansion stage, D bilateral stage, E expanded cotyledon stage; CONTAINS InterPro DOMAIN/s: Pentatricopeptide repeat (InterPro:IPR002885); BEST Arabidopsis thaliana protein match is: pentatricopeptide (PPR) repeat-containing protein (TAIR:AT1G12300.1); Has 27792 Blast hi…	46.53	101	54	0	93	193	357	457	9e-21	96.7
MDP0000667004	chr9	1222235	1232601	10367	AT4G23160.1	Arabidopsis thaliana	protein kinase family protein	35.33	484	305	3	818	1294	70	552	6e-87	320
MDP0000212263	chr9	1226429	1227582	1154	AT5G40640.1	Arabidopsis thaliana	unknown protein	66.67	66	22	0	109	174	1	66	2e-15	79
MDP0000146979	chr9	1227707	1230555	2849	AT3G03420.1	Arabidopsis thaliana	Ku70-binding family protein	53.85	182	55	2	1	154	1	181	2e-52	203
MDP0000283867	chr9	1229255	1231163	1909	AT1G06620.1	Arabidopsis thaliana	2-oxoglutarate-dependent dioxygenase, putative	60.77	362	134	4	9	370	12	365	1e-122	436
MDP0000522950	chr9	1230311	1230535	225	AT3G46610.1	Arabidopsis thaliana	pentatricopeptide (PPR) repeat-containing protein	60	60	24	0	1	60	603	662	5e-15	75.9
MDP0000256522	chr9	1232134	1237589	5456	AT5G63180.1	Arabidopsis thaliana	pectate lyase family protein	80	350	68	1	20	367	44	393	4e-173	605
MDP0000238881	chr9	1236749	1238657	1909	AT1G06620.1	Arabidopsis thaliana	2-oxoglutarate-dependent dioxygenase, putative	60.77	362	134	4	9	370	12	365	1e-122	436
MDP0000305731	chr9	1237167	1239335	2169	AT3G46610.1	Arabidopsis thaliana	pentatricopeptide (PPR) repeat-containing protein	60.6	637	213	4	72	708	64	662	0	797
MDP0000305732	chr9	1243578	1244195	618	AT5G14360.1	Arabidopsis thaliana	ubiquitin family protein	63.73	102	37	0	23	124	62	163	5e-34	139
MDP0000141348	chr9	1245124	1247526	2403	AT5G40610.1	Arabidopsis thaliana	glycerol-3-phosphate dehydrogenase (NAD+) / GPDH	79.4	369	72	1	45	413	33	397	2e-174	608
MDP0000522954	chr9	1246219	1250555	4337	AT5G14370.1	Arabidopsis thaliana	LOCATED IN: chloroplast; EXPRESSED IN: 21 plant structures; EXPRESSED DURING: 13 growth stages; CONTAINS InterPro DOMAIN/s: CCT domain (InterPro:IPR010402); BEST Arabidopsis thaliana protein match is: CIL (TAIR:AT4G25990.1); Has 1815 Blast hits to 1506 proteins in 139 species: Archae - 0; Bacteria - 8; Metazoa - 291; Fungi - 53; Plants - 1145; Viruses - 0; Other Eukaryotes - 318 (source: NCBI BLi…	47.03	185	68	5	170	351	173	330	1e-29	128
MDP0000252353	chr9	1248134	1250485	2352	AT5G14390.1	Arabidopsis thaliana	FUNCTIONS IN: molecular_function unknown; INVOLVED IN: biological_process unknown; LOCATED IN: endomembrane system; EXPRESSED IN: 19 plant structures; EXPRESSED DURING: 11 growth stages; CONTAINS InterPro DOMAIN/s: Alpha/beta hydrolase fold-1 (InterPro:IPR000073); BEST Arabidopsis thaliana protein match is: unknown protein (TAIR:AT3G01690.1); Has 2904 Blast hits to 2898 proteins in 507 species: A…	76.06	376	73	6	1	367	1	368	9e-157	550
MDP0000312276	chr9	1259411	1266437	7027	ATMG00810.1	Arabidopsis thaliana	hypothetical protein	46.34	123	65	1	364	486	23	144	4e-24	110
MDP0000179317	chr9	1261699	1262118	420	AT4G24770.1	Arabidopsis thaliana	RBP31 (31-KDA RNA BINDING PROTEIN); RNA binding / poly(U) binding	69.23	65	20	0	3	67	265	329	2e-20	94.4
MDP0000919119	chr9	1261705	1263238	1534	AT4G24770.1	Arabidopsis thaliana	RBP31 (31-KDA RNA BINDING PROTEIN); RNA binding / poly(U) binding	75.56	180	44	0	120	299	150	329	2e-76	282
MDP0000754076	chr9	1262433	1263887	1455	ATMG00300.1	Arabidopsis thaliana	hypothetical protein	37.93	116	70	1	141	254	26	141	6e-14	75.9
MDP0000754077	chr9	1263922	1265738	1817	AT4G23160.1	Arabidopsis thaliana	protein kinase family protein	36.93	482	283	9	75	548	85	553	5e-85	312
MDP0000501816	chr9	1264482	1266014	1533	AT3G01660.1	Arabidopsis thaliana	methyltransferase	71.25	240	61	1	49	288	42	273	5e-99	357
MDP0000193012	chr9	1265362	1266894	1533	AT3G01660.1	Arabidopsis thaliana	methyltransferase	71.67	240	60	1	49	288	42	273	1e-99	359
MDP0000282150	chr9	1270458	1275885	5428	AT5G14400.1	Arabidopsis thaliana	CYP724A1; electron carrier/ heme binding / iron ion binding / monooxygenase/ oxygen binding	53.58	349	142	3	100	448	2	330	2e-105	379
MDP0000312439	chr9	1270781	1281557	10777	AT5G14400.1	Arabidopsis thaliana	CYP724A1; electron carrier/ heme binding / iron ion binding / monooxygenase/ oxygen binding	56.18	372	144	2	100	471	2	354	3e-122	437
MDP0000346805	chr9	1271565	1273034	1470	AT4G35850.1	Arabidopsis thaliana	pentatricopeptide (PPR) repeat-containing protein	60.9	156	61	0	13	168	278	433	2e-53	205
MDP0000170061	chr9	1275784	1277801	2018	AT4G35860.1	Arabidopsis thaliana	ATGB2 (GTP-BINDING 2); GTP binding	90.95	210	18	1	1	209	1	210	3e-112	400
MDP0000538118	chr9	1278814	1281155	2342	AT5G40580.2	Arabidopsis thaliana	PBB2; endopeptidase/ peptidase/ threonine-type endopeptidase	75.99	304	41	3	1	302	1	274	1e-133	473
MDP0000296463	chr9	1304078	1315186	11109	AT4G35850.1	Arabidopsis thaliana	pentatricopeptide (PPR) repeat-containing protein	60.8	426	149	2	644	1067	34	443	5e-157	552
MDP0000250257	chr9	1305441	1307654	2214	AT4G35850.1	Arabidopsis thaliana	pentatricopeptide (PPR) repeat-containing protein	57.55	278	92	3	21	298	22	273	3e-92	335
MDP0000237180	chr9	1307183	1307626	444	AT5G14410.1	Arabidopsis thaliana	unknown protein	75.76	33	8	0	89	121	75	107	8e-10	59.3
MDP0000250258	chr9	1311026	1317194	6169	AT5G14420.2	Arabidopsis thaliana	RGLG2 (RING domain Ligase2); ubiquitin-protein ligase	54.05	420	81	6	94	463	88	445	2e-114	409
MDP0000730138	chr9	1322348	1326065	3718	AT5G60900.1	Arabidopsis thaliana	RLK1 (RECEPTOR-LIKE PROTEIN KINASE 1); ATP binding / carbohydrate binding / kinase/ protein kinase/ protein serine/threonine kinase/ protein tyrosine kinase/ sugar binding	45.2	396	156	6	4	392	280	621	2e-90	330
MDP0000272631	chr9	1327059	1327511	453	AT5G65110.1	Arabidopsis thaliana	ACX2 (ACYL-COA OXIDASE 2); acyl-CoA oxidase	60.93	151	48	3	5	149	6	151	6e-48	186
MDP0000120243	chr9	1337476	1339011	1536	AT1G78650.1	Arabidopsis thaliana	POLD3; DNA-directed DNA polymerase	52.23	157	50	1	2	158	5	136	6e-42	166
MDP0000170508	chr9	1338772	1343725	4954	AT3G27440.1	Arabidopsis thaliana	uracil phosphoribosyltransferase, putative / UMP pyrophosphorylase, putative / UPRTase, putative	69.17	480	113	4	197	672	1	449	0	634
MDP0000132700	chr9	1349058	1350922	1865	AT5G14450.1	Arabidopsis thaliana	GDSL-motif lipase/hydrolase family protein	51.68	358	127	3	25	337	31	387	7e-102	367
MDP0000173732	chr9	1350013	1351604	1592	AT5G14450.1	Arabidopsis thaliana	GDSL-motif lipase/hydrolase family protein	65.8	386	127	2	1	382	5	389	6e-154	540
MDP0000840536	chr9	1351764	1352449	686	AT3G22840.1	Arabidopsis thaliana	ELIP1 (EARLY LIGHT-INDUCABLE PROTEIN); chlorophyll binding	71.9	153	43	0	41	193	43	195	5e-49	190
MDP0000276717	chr9	1354105	1360076	5972	AT5G14450.1	Arabidopsis thaliana	GDSL-motif lipase/hydrolase family protein	55.48	301	122	3	323	613	90	388	3e-99	360
MDP0000336547	chr9	1354779	1356857	2079	AT3G27460.1	Arabidopsis thaliana	unknown protein	78.89	270	55	1	2	271	3	270	3e-95	344
MDP0000653877	chr9	1357680	1359164	1485	AT4G20360.1	Arabidopsis thaliana	ATRABE1B (ARABIDOPSIS RAB GTPASE HOMOLOG E1B); GTP binding / GTPase/ translation elongation factor	84.21	437	62	1	65	494	40	476	0	659
MDP0000125524	chr9	1358640	1360992	2353	AT5G40510.1	Arabidopsis thaliana	FUNCTIONS IN: molecular_function unknown; INVOLVED IN: biological_process unknown; LOCATED IN: cellular_component unknown; EXPRESSED IN: 14 plant structures; EXPRESSED DURING: 6 growth stages; CONTAINS InterPro DOMAIN/s: Thioredoxin fold (InterPro:IPR012335), Sucraseferredoxin-like (InterPro:IPR009737), Thioredoxin-like fold (InterPro:IPR012336); BEST Arabidopsis thaliana protein match is: unknow…	49.61	127	36	4	81	195	172	282	7e-28	120
MDP0000771647	chr9	1360489	1362080	1592	AT5G14450.1	Arabidopsis thaliana	GDSL-motif lipase/hydrolase family protein	66.06	386	126	2	1	382	5	389	1e-154	542
MDP0000284723	chr9	1361580	1363952	2373	AT1G62640.2	Arabidopsis thaliana	KAS III (3-KETOACYL-ACYL CARRIER PROTEIN SYNTHASE III); 3-oxoacyl-[acyl-carrier-protein] synthase/ catalytic/ transferase, transferring acyl groups other than amino-acyl groups	55.93	177	58	2	4	180	3	159	2e-42	168
MDP0000222896	chr9	1364946	1367415	2470	AT1G62640.2	Arabidopsis thaliana	KAS III (3-KETOACYL-ACYL CARRIER PROTEIN SYNTHASE III); 3-oxoacyl-[acyl-carrier-protein] synthase/ catalytic/ transferase, transferring acyl groups other than amino-acyl groups	57.06	177	56	2	4	180	3	159	2e-45	178
MDP0000302583	chr9	1373434	1375551	2118	AT3G01640.1	Arabidopsis thaliana	GHMP kinase family protein	74.86	362	90	1	1	361	1	362	3e-166	581
MDP0000302584	chr9	1376044	1376927	884	AT3G27520.1	Arabidopsis thaliana	unknown protein	38.71	124	74	1	73	194	72	195	2e-13	72.4
MDP0000302585	chr9	1377820	1379995	2176	AT3G27470.2	Arabidopsis thaliana	unknown protein	68.25	315	62	3	66	361	90	385	1e-126	449
MDP0000151484	chr9	1381503	1385684	4182	AT5G36930.1	Arabidopsis thaliana	disease resistance protein (TIR-NBS-LRR class), putative	44.04	302	162	7	298	596	381	678	7e-56	216
MDP0000661731	chr9	1387216	1388625	1410	AT4G22580.1	Arabidopsis thaliana	exostosin family protein	66.27	418	125	1	43	460	34	435	7e-164	573
MDP0000252777	chr9	1388715	1389574	860	AT1G72300.1	Arabidopsis thaliana	leucine-rich repeat transmembrane protein kinase, putative	63.64	77	27	1	89	164	778	854	2e-20	94.7
MDP0000152807	chr9	1389481	1391454	1974	AT1G72840.2	Arabidopsis thaliana		25.08	299	141	8	27	245	15	310	7e-11	65.5
MDP0000920077	chr9	1389554	1391095	1542	AT1G62640.2	Arabidopsis thaliana	KAS III (3-KETOACYL-ACYL CARRIER PROTEIN SYNTHASE III); 3-oxoacyl-[acyl-carrier-protein] synthase/ catalytic/ transferase, transferring acyl groups other than amino-acyl groups	76.33	245	57	1	14	257	159	403	4e-110	394
MDP0000260910	chr9	1392631	1395312	2682	AT5G36930.1	Arabidopsis thaliana	disease resistance protein (TIR-NBS-LRR class), putative	41.76	352	193	5	17	364	10	353	6e-51	199
MDP0000177950	chr9	1393462	1393991	530	AT1G62640.2	Arabidopsis thaliana	KAS III (3-KETOACYL-ACYL CARRIER PROTEIN SYNTHASE III); 3-oxoacyl-[acyl-carrier-protein] synthase/ catalytic/ transferase, transferring acyl groups other than amino-acyl groups	64.52	93	28	2	33	124	243	331	6e-28	119
MDP0000624900	chr9	1394359	1395402	1044	AT4G23160.1	Arabidopsis thaliana	protein kinase family protein	46	100	54	0	4	103	257	356	5e-21	97.8
MDP0000304781	chr9	1394993	1398903	3911	AT4G26620.1	Arabidopsis thaliana	sucrase-related	52.78	72	34	0	176	247	84	155	2e-18	90.5
MDP0000221256	chr9	1396461	1397010	550	AT3G27570.1	Arabidopsis thaliana	FUNCTIONS IN: molecular_function unknown; INVOLVED IN: biological_process unknown; LOCATED IN: endomembrane system; EXPRESSED IN: 22 plant structures; EXPRESSED DURING: 13 growth stages; CONTAINS InterPro DOMAIN/s: Thioredoxin fold (InterPro:IPR012335), Sucraseferredoxin-like (InterPro:IPR009737), Thioredoxin-like fold (InterPro:IPR012336); BEST Arabidopsis thaliana protein match is: unknown prot…	51.56	128	62	0	14	141	144	271	1e-36	148
MDP0000658260	chr9	1397338	1402848	5511	ATMG00860.1	Arabidopsis thaliana	hypothetical protein	27.13	129	90	2	990	1116	1	127	7e-08	57.8
MDP0000211008	chr9	1400638	1404959	4322	AT4G23160.1	Arabidopsis thaliana	protein kinase family protein	43.35	496	274	4	666	1155	85	579	1e-116	418
MDP0000130524	chr9	1402850	1403293	444	AT3G02150.2	Arabidopsis thaliana	PTF1 (PLASTID TRANSCRIPTION FACTOR 1); transcription factor	79.22	77	16	0	70	146	57	133	2e-31	131
MDP0000304783	chr9	1405329	1406412	1084	AT3G12940.1	Arabidopsis thaliana	unknown protein	68.42	228	71	1	6	232	243	470	1e-82	302
MDP0000666563	chr9	1409569	1410643	1075	AT4G27300.1	Arabidopsis thaliana	S-locus protein kinase, putative	72.95	122	33	0	1	122	519	640	5e-49	190
MDP0000905389	chr9	1410526	1410907	382	AT3G51840.1	Arabidopsis thaliana	ACX4 (ACYL-COA OXIDASE 4); acyl-CoA oxidase/ oxidoreductase	82.76	58	10	0	24	81	174	231	1e-23	104
MDP0000540619	chr9	1418228	1420739	2512	ATMG00750.1	Arabidopsis thaliana	hypothetical protein	57.14	56	24	0	181	236	35	90	7e-15	78.6
MDP0000735294	chr9	1434311	1435962	1652	AT4G23160.1	Arabidopsis thaliana	protein kinase family protein	42.71	384	206	3	36	410	158	536	3e-85	312
MDP0000124947	chr9	1438848	1439867	1020	AT2G22475.2	Arabidopsis thaliana	GEM (GL2-EXPRESSION MODULATOR)	70.95	148	43	0	41	188	96	243	2e-59	225
MDP0000132015	chr9	1442604	1444642	2039	AT5G36930.2	Arabidopsis thaliana	disease resistance protein (TIR-NBS-LRR class), putative	39.82	226	130	5	58	280	459	681	3e-33	139
MDP0000245324	chr9	1445746	1447699	1954	AT4G12010.1	Arabidopsis thaliana	disease resistance protein (TIR-NBS-LRR class), putative	52.87	87	35	3	120	202	33	117	6e-18	87.4
MDP0000679401	chr9	1446093	1446479	387	AT3G44480.1	Arabidopsis thaliana	RPP1 (recognition of peronospora parasitica 1); LRR domain binding	48.72	117	59	1	12	128	93	208	1e-30	128
MDP0000184052	chr9	1446266	1447604	1339	AT3G27560.1	Arabidopsis thaliana	ATN1; kinase/ protein serine/threonine kinase/ protein serine/threonine/tyrosine kinase/ protein tyrosine kinase	82.65	196	34	0	1	196	1	196	2e-97	351
MDP0000225620	chr9	1446688	1451219	4532	AT3G27560.1	Arabidopsis thaliana	ATN1; kinase/ protein serine/threonine kinase/ protein serine/threonine/tyrosine kinase/ protein tyrosine kinase	82.43	296	52	0	1	296	1	296	3e-147	519
MDP0000313668	chr9	1451164	1453883	2720	AT4G23140.1	Arabidopsis thaliana	CRK6 (CYSTEINE-RICH RLK 6); kinase	43.75	64	31	2	143	206	309	367	8e-08	54.7
MDP0000822876	chr9	1451274	1452732	1459	AT3G27540.1	Arabidopsis thaliana	glycosyl transferase family 17 protein	74.25	365	67	1	41	378	21	385	3e-167	584
MDP0000152637	chr9	1451851	1452927	1077	AT3G27540.1	Arabidopsis thaliana	glycosyl transferase family 17 protein	79.55	357	73	0	1	357	29	385	3e-179	624
MDP0000740574	chr9	1452421	1457690	5270	AT2G14080.1	Arabidopsis thaliana	disease resistance protein (TIR-NBS-LRR class), putative	31.16	796	428	21	26	721	55	830	1e-64	245
MDP0000663564	chr9	1455269	1461279	6011	AT3G27550.1	Arabidopsis thaliana	group II intron splicing factor CRS1-related	68.51	289	55	3	498	751	5	292	2e-77	287
MDP0000749555	chr9	1457587	1458769	1183	AT5G36930.2	Arabidopsis thaliana	disease resistance protein (TIR-NBS-LRR class), putative	45.27	148	80	1	24	170	14	161	2e-27	119
MDP0000259986	chr9	1458789	1461226	2438	AT3G27570.1	Arabidopsis thaliana	FUNCTIONS IN: molecular_function unknown; INVOLVED IN: biological_process unknown; LOCATED IN: endomembrane system; EXPRESSED IN: 22 plant structures; EXPRESSED DURING: 13 growth stages; CONTAINS InterPro DOMAIN/s: Thioredoxin fold (InterPro:IPR012335), Sucraseferredoxin-like (InterPro:IPR009737), Thioredoxin-like fold (InterPro:IPR012336); BEST Arabidopsis thaliana protein match is: unknown prot…	42.51	167	51	4	79	204	105	267	3e-28	122
MDP0000484463	chr9	1464066	1466332	2267	AT5G36930.1	Arabidopsis thaliana	disease resistance protein (TIR-NBS-LRR class), putative	38.78	196	113	4	24	213	11	205	1e-26	117
MDP0000680893	chr9	1465377	1469547	4171	AT5G36930.1	Arabidopsis thaliana	disease resistance protein (TIR-NBS-LRR class), putative	38.67	812	438	17	24	815	11	782	2e-118	424
MDP0000552995	chr9	1466087	1466827	741	AT5G36930.2	Arabidopsis thaliana	disease resistance protein (TIR-NBS-LRR class), putative	37.16	148	64	1	24	142	14	161	2e-23	104
MDP0000165382	chr9	1468004	1473260	5257	AT3G47090.1	Arabidopsis thaliana	leucine-rich repeat transmembrane protein kinase, putative	50.5	101	46	2	641	740	766	863	9e-23	105
MDP0000182722	chr9	1472825	1477764	4940	AT5G50180.1	Arabidopsis thaliana	protein kinase, putative	79.93	284	55	1	2	285	56	337	6e-132	468
MDP0000311929	chr9	1472962	1478362	5401	AT5G36930.2	Arabidopsis thaliana	disease resistance protein (TIR-NBS-LRR class), putative	33.52	364	175	12	265	593	434	765	7e-36	149
MDP0000314577	chr9	1474326	1485812	11487	AT3G27580.2	Arabidopsis thaliana	ATPK7; kinase/ protein serine/threonine kinase	67.89	218	37	3	1	200	367	569	2e-81	301
MDP0000264975	chr9	1476013	1488333	12321	AT5G36930.2	Arabidopsis thaliana	disease resistance protein (TIR-NBS-LRR class), putative	31.44	773	355	23	1021	1659	34	765	1e-80	299
MDP0000270361	chr9	1476426	1479076	2651	AT1G18540.1	Arabidopsis thaliana	60S ribosomal protein L6 (RPL6A)	76.92	78	18	0	72	149	10	87	6e-27	116
MDP0000383436	chr9	1476821	1477685	865	AT3G27560.1	Arabidopsis thaliana	ATN1; kinase/ protein serine/threonine kinase/ protein serine/threonine/tyrosine kinase/ protein tyrosine kinase	59.76	164	55	2	1	164	1	153	3e-51	197
MDP0000662938	chr9	1476949	1478735	1787	AT2G14080.1	Arabidopsis thaliana	disease resistance protein (TIR-NBS-LRR class), putative	30.74	257	140	7	1	244	599	830	5e-21	99.4
MDP0000652722	chr9	1481420	1483165	1746	AT5G36930.2	Arabidopsis thaliana	disease resistance protein (TIR-NBS-LRR class), putative	46.5	157	83	1	24	179	14	170	4e-36	147
MDP0000218395	chr9	1484695	1490076	5382	AT1G74050.1	Arabidopsis thaliana	60S ribosomal protein L6 (RPL6C)	79.46	224	46	0	685	908	10	233	3e-87	320
MDP0000303054	chr9	1484805	1490486	5682	AT5G40490.1	Arabidopsis thaliana	RNA recognition motif (RRM)-containing protein	66.96	230	70	3	1	229	1	225	5e-84	308
MDP0000279093	chr9	1487002	1492000	4999	AT5G36930.2	Arabidopsis thaliana	disease resistance protein (TIR-NBS-LRR class), putative	30	720	363	18	1	609	96	785	1e-58	224
MDP0000171559	chr9	1488662	1490850	2189	AT1G74050.1	Arabidopsis thaliana	60S ribosomal protein L6 (RPL6C)	76.19	210	50	0	23	232	10	219	6e-76	280
MDP0000626758	chr9	1489949	1492039	2091	AT5G40510.1	Arabidopsis thaliana	FUNCTIONS IN: molecular_function unknown; INVOLVED IN: biological_process unknown; LOCATED IN: cellular_component unknown; EXPRESSED IN: 14 plant structures; EXPRESSED DURING: 6 growth stages; CONTAINS InterPro DOMAIN/s: Thioredoxin fold (InterPro:IPR012335), Sucraseferredoxin-like (InterPro:IPR009737), Thioredoxin-like fold (InterPro:IPR012336); BEST Arabidopsis thaliana protein match is: unknow…	44.33	97	34	3	117	213	206	282	2e-14	75.9
MDP0000270712	chr9	1492347	1496747	4401	AT5G40490.1	Arabidopsis thaliana	RNA recognition motif (RRM)-containing protein	66.96	230	70	3	1	229	1	225	1e-83	307
MDP0000108646	chr9	1495936	1496649	714	AT3G27580.2	Arabidopsis thaliana	ATPK7; kinase/ protein serine/threonine kinase	78.66	239	44	2	1	238	300	532	5e-112	400
MDP0000195937	chr9	1495943	1496398	456	AT1G25510.1	Arabidopsis thaliana	aspartyl protease family protein	48.28	58	28	1	94	151	99	154	3e-09	57.8
MDP0000314103	chr9	1496070	1502562	6493	AT5G05170.1	Arabidopsis thaliana	CEV1 (CONSTITUTIVE EXPRESSION OF VSP 1); cellulose synthase/ transferase, transferring glycosyl groups	84.92	1081	147	5	1	1081	1	1065	0	1867
MDP0000269350	chr9	1496247	1502477	6231	AT5G05170.1	Arabidopsis thaliana	CEV1 (CONSTITUTIVE EXPRESSION OF VSP 1); cellulose synthase/ transferase, transferring glycosyl groups	84.92	1081	147	5	1	1081	1	1065	0	1867
MDP0000215185	chr9	1499076	1499525	450	AT1G70600.1	Arabidopsis thaliana	structural constituent of ribosome	85.33	150	17	2	1	149	1	146	1e-66	248
MDP0000851026	chr9	1499519	1500564	1046	AT3G27570.1	Arabidopsis thaliana	FUNCTIONS IN: molecular_function unknown; INVOLVED IN: biological_process unknown; LOCATED IN: endomembrane system; EXPRESSED IN: 22 plant structures; EXPRESSED DURING: 13 growth stages; CONTAINS InterPro DOMAIN/s: Thioredoxin fold (InterPro:IPR012335), Sucraseferredoxin-like (InterPro:IPR009737), Thioredoxin-like fold (InterPro:IPR012336); BEST Arabidopsis thaliana protein match is: unknown prot…	47.9	119	62	0	3	121	145	263	4e-30	127
MDP0000411382	chr9	1499740	1500189	450	AT1G70600.1	Arabidopsis thaliana	structural constituent of ribosome	85.33	150	17	2	1	149	1	146	7e-67	249
MDP0000236375	chr9	1501265	1506130	4866	AT1G58025.3	Arabidopsis thaliana		54.2	131	60	0	215	345	198	328	1e-41	169
MDP0000734656	chr9	1503744	1506193	2450	AT5G36930.1	Arabidopsis thaliana	disease resistance protein (TIR-NBS-LRR class), putative	42.98	463	252	9	22	481	158	611	2e-76	283
MDP0000730107	chr9	1508038	1509459	1422	AT5G40470.1	Arabidopsis thaliana	FUNCTIONS IN: molecular_function unknown; INVOLVED IN: biological_process unknown; LOCATED IN: chloroplast; EXPRESSED IN: 22 plant structures; EXPRESSED DURING: 13 growth stages; BEST Arabidopsis thaliana protein match is: F-box family protein (FBL4) (TAIR:AT4G15475.1); Has 1784 Blast hits to 1176 proteins in 130 species: Archae - 0; Bacteria - 16; Metazoa - 963; Fungi - 149; Plants - 477; Viruse…	46.15	390	199	5	85	471	107	488	2e-77	286
MDP0000255546	chr9	1518744	1527445	8702	AT5G36930.2	Arabidopsis thaliana	disease resistance protein (TIR-NBS-LRR class), putative	29.8	443	216	11	138	512	340	755	5e-40	163
MDP0000244304	chr9	1522013	1522345	333	AT5G40460.1	Arabidopsis thaliana	unknown protein	64.22	109	31	3	1	102	1	108	3e-20	93.2
MDP0000288445	chr9	1527645	1529636	1992	AT5G40540.1	Arabidopsis thaliana	protein kinase, putative	61.72	384	101	9	1	369	1	353	7e-122	434
MDP0000271754	chr9	1528004	1530093	2090	AT4G38180.1	Arabidopsis thaliana	FRS5 (FAR1-related sequence 5); zinc ion binding	31.23	381	247	6	171	547	329	698	6e-52	202
MDP0000240437	chr9	1529285	1529633	349	AT1G03150.1	Arabidopsis thaliana	GCN5-related N-acetyltransferase (GNAT) family protein	89.29	56	6	0	1	56	1	56	2e-26	113
MDP0000586712	chr9	1531749	1536171	4423	AT5G36930.2	Arabidopsis thaliana	disease resistance protein (TIR-NBS-LRR class), putative	40.9	797	421	18	24	807	14	773	1e-129	461
MDP0000924775	chr9	1533987	1535194	1208	AT3G08040.2	Arabidopsis thaliana	FRD3 (FERRIC REDUCTASE DEFECTIVE 3); antiporter/ transporter	73.86	176	46	0	1	176	345	520	3e-68	254
MDP0000427071	chr9	1534158	1537501	3344	AT5G36930.1	Arabidopsis thaliana	disease resistance protein (TIR-NBS-LRR class), putative	43.53	618	324	12	24	633	11	611	4e-113	405
MDP0000288446	chr9	1536590	1546253	9664	AT5G36930.2	Arabidopsis thaliana	disease resistance protein (TIR-NBS-LRR class), putative	34.27	356	197	10	325	647	434	785	8e-38	156
MDP0000309999	chr9	1540476	1550087	9612	AT5G40510.1	Arabidopsis thaliana	FUNCTIONS IN: molecular_function unknown; INVOLVED IN: biological_process unknown; LOCATED IN: cellular_component unknown; EXPRESSED IN: 14 plant structures; EXPRESSED DURING: 6 growth stages; CONTAINS InterPro DOMAIN/s: Thioredoxin fold (InterPro:IPR012335), Sucraseferredoxin-like (InterPro:IPR009737), Thioredoxin-like fold (InterPro:IPR012336); BEST Arabidopsis thaliana protein match is: unknow…	36.36	341	150	9	754	1073	39	333	1e-41	169
MDP0000160129	chr9	1550092	1553792	3701	AT1G21280.1	Arabidopsis thaliana	unknown protein	29.03	217	138	6	227	431	13	225	5e-24	110
MDP0000267409	chr9	1554488	1560918	6431	AT5G14520.1	Arabidopsis thaliana	pescadillo-related	59.78	552	167	8	1	510	38	576	3e-161	566
MDP0000303566	chr9	1557798	1563515	5718	AT3G27580.2	Arabidopsis thaliana	ATPK7; kinase/ protein serine/threonine kinase	73.84	172	18	2	212	365	407	569	2e-68	257
MDP0000700390	chr9	1561551	1563107	1557	AT4G23160.1	Arabidopsis thaliana	protein kinase family protein	43.27	453	253	2	1	449	102	554	2e-105	380
MDP0000259503	chr9	1564814	1571706	6893	AT3G27640.1	Arabidopsis thaliana	transducin family protein / WD-40 repeat family protein	49.2	500	182	10	179	613	43	535	2e-111	400
MDP0000264150	chr9	1564911	1571595	6685	AT3G27640.1	Arabidopsis thaliana	transducin family protein / WD-40 repeat family protein	40.61	527	194	10	282	696	16	535	8e-76	281
MDP0000140818	chr9	1569603	1571805	2203	AT4G26620.1	Arabidopsis thaliana	sucrase-related	34.5	229	67	7	15	163	60	285	6e-25	111
MDP0000198017	chr9	1570676	1573029	2354	AT3G14470.1	Arabidopsis thaliana	disease resistance protein (NBS-LRR class), putative	49.45	273	134	3	1	270	204	475	7e-77	285
MDP0000131153	chr9	1586683	1588044	1362	AT3G14460.1	Arabidopsis thaliana	disease resistance protein (NBS-LRR class), putative	36.57	309	162	7	154	429	1094	1401	3e-40	162
MDP0000256463	chr9	1594559	1598560	4002	AT3G27640.1	Arabidopsis thaliana	transducin family protein / WD-40 repeat family protein	49.91	527	201	10	1	476	20	534	2e-124	442
MDP0000249049	chr9	1597387	1600522	3136	AT5G14520.1	Arabidopsis thaliana	pescadillo-related	58.97	563	166	9	1	511	38	587	3e-162	568
MDP0000256464	chr9	1599884	1600636	753	AT5G14520.1	Arabidopsis thaliana	pescadillo-related	73.73	118	31	0	12	129	3	120	1e-41	165
MDP0000745733	chr9	1599901	1601429	1529	AT5G14520.1	Arabidopsis thaliana	pescadillo-related	69.53	128	39	0	108	235	3	130	1e-42	170
MDP0000195743	chr9	1601115	1602176	1062	AT5G14520.1	Arabidopsis thaliana	pescadillo-related	62.86	105	29	1	12	106	3	107	2e-28	120
MDP0000293245	chr9	1603519	1607515	3997	AT3G27640.1	Arabidopsis thaliana	transducin family protein / WD-40 repeat family protein	49.81	526	201	9	1	475	20	533	8e-124	441
MDP0000293246	chr9	1608365	1610979	2615	AT5G40440.1	Arabidopsis thaliana	ATMKK3 (ARABIDOPSIS THALIANA MITOGEN-ACTIVATED PROTEIN KINASE KINASE 3); MAP kinase kinase	74.01	554	104	3	1	552	1	516	0	838
MDP0000794831	chr9	1609387	1610373	987	AT5G58575.1	Arabidopsis thaliana	FUNCTIONS IN: molecular_function unknown; INVOLVED IN: biological_process unknown; LOCATED IN: cellular_component unknown; EXPRESSED IN: 19 plant structures; EXPRESSED DURING: 11 growth stages; CONTAINS InterPro DOMAIN/s: Sgf11, transcriptional regulation (InterPro:IPR013246); Has 148 Blast hits to 148 proteins in 67 species: Archae - 0; Bacteria - 0; Metazoa - 94; Fungi - 32; Plants - 16; Viruse…	68.42	114	36	0	50	163	19	132	4e-43	170
MDP0000210504	chr9	1613784	1614317	534	AT3G01570.1	Arabidopsis thaliana	glycine-rich protein / oleosin	55.88	170	61	3	1	168	1	158	5e-35	143
MDP0000280835	chr9	1613920	1615513	1594	AT5G50180.1	Arabidopsis thaliana	protein kinase, putative	66.67	294	56	3	46	326	82	346	7e-103	370
MDP0000293247	chr9	1614021	1614509	489	AT3G01570.1	Arabidopsis thaliana	glycine-rich protein / oleosin	56.41	156	54	3	1	154	1	144	2e-29	124
MDP0000210505	chr9	1615497	1617300	1804	AT5G14530.1	Arabidopsis thaliana	transducin family protein / WD-40 repeat family protein	80.38	209	41	0	5	213	111	319	1e-100	362
MDP0000300746	chr9	1616028	1617529	1502	AT5G14530.1	Arabidopsis thaliana	transducin family protein / WD-40 repeat family protein	84.32	185	29	0	36	220	94	278	1e-92	335
MDP0000148395	chr9	1618886	1628933	10048	AT3G27670.1	Arabidopsis thaliana	RST1 (RESURRECTION1); binding	52.01	1792	827	13	75	1856	70	1838	0	1563
MDP0000271981	chr9	1624616	1629086	4471	AT5G36930.1	Arabidopsis thaliana	disease resistance protein (TIR-NBS-LRR class), putative	32.36	479	227	9	46	434	50	521	5e-65	245
MDP0000737010	chr9	1625871	1630618	4748	AT5G49140.1	Arabidopsis thaliana	disease resistance protein (TIR-NBS-LRR class), putative	28.3	834	464	21	25	740	13	830	6e-69	259
MDP0000560133	chr9	1630141	1633014	2874	AT5G14540.1	Arabidopsis thaliana	proline-rich family protein	46.31	339	120	13	1	324	7	298	3e-61	233
MDP0000279640	chr9	1634052	1638078	4027	AT3G27700.2	Arabidopsis thaliana	RNA recognition motif (RRM)-containing protein	44.78	786	349	20	54	819	1	721	2e-139	493
MDP0000275293	chr9	1635591	1638518	2928	AT5G11850.1	Arabidopsis thaliana	protein kinase family protein	65.45	55	18	1	419	473	85	138	3e-12	70.5
MDP0000560136	chr9	1638779	1639237	459	AT3G27700.2	Arabidopsis thaliana	RNA recognition motif (RRM)-containing protein	44.12	68	37	1	1	67	735	802	2e-11	65.1
MDP0000396274	chr9	1638870	1642455	3586	ATMG00860.1	Arabidopsis thaliana	hypothetical protein	28.17	142	99	2	320	459	1	141	8e-12	70.1
MDP0000560137	chr9	1640011	1641930	1920	AT5G40400.1	Arabidopsis thaliana	FUNCTIONS IN: molecular_function unknown; INVOLVED IN: biological_process unknown; LOCATED IN: cellular_component unknown; CONTAINS InterPro DOMAIN/s: Pentatricopeptide repeat (InterPro:IPR002885); BEST Arabidopsis thaliana protein match is: pentatricopeptide (PPR) repeat-containing protein (TAIR:AT5G55840.1); Has 18933 Blast hits to 5737 proteins in 174 species: Archae - 4; Bacteria - 8; Metazoa…	54.91	581	256	4	56	632	27	605	0	634
MDP0000267831	chr9	1644530	1647403	2874	AT5G14540.1	Arabidopsis thaliana	proline-rich family protein	46.31	339	120	13	1	324	7	298	2e-61	233
MDP0000704959	chr9	1644863	1652124	7262	AT3G44480.1	Arabidopsis thaliana	RPP1 (recognition of peronospora parasitica 1); LRR domain binding	34.01	247	155	4	86	325	18	263	6e-34	141
MDP0000145752	chr9	1646495	1648011	1517	AT3G27580.2	Arabidopsis thaliana	ATPK7; kinase/ protein serine/threonine kinase	63.96	111	31	2	43	144	468	578	2e-34	140
MDP0000277499	chr9	1649553	1652874	3322	AT5G14550.1	Arabidopsis thaliana	unknown protein	68.27	375	112	2	1	368	1	375	4e-155	544
MDP0000244834	chr9	1655678	1656789	1112	AT1G50170.1	Arabidopsis thaliana	ATSIRB (ARABIDOPSIS THALIANA SIROHYDROCHLORIN FERROCHELATASE B); sirohydrochlorin ferrochelatase	70.87	127	34	1	54	180	66	189	1e-49	192
MDP0000130950	chr9	1656075	1657420	1346	AT1G50170.1	Arabidopsis thaliana	ATSIRB (ARABIDOPSIS THALIANA SIROHYDROCHLORIN FERROCHELATASE B); sirohydrochlorin ferrochelatase	73.51	151	40	0	22	172	72	222	6e-66	246
MDP0000131368	chr9	1657666	1660222	2557	AT5G14570.1	Arabidopsis thaliana	ATNRT2.7 (Arabidopsis thaliana high affinity nitrate transporter 2.7); nitrate transmembrane transporter	64.64	444	143	2	20	450	18	460	2e-133	473
MDP0000144391	chr9	1662572	1666933	4362	AT5G40510.1	Arabidopsis thaliana	FUNCTIONS IN: molecular_function unknown; INVOLVED IN: biological_process unknown; LOCATED IN: cellular_component unknown; EXPRESSED IN: 14 plant structures; EXPRESSED DURING: 6 growth stages; CONTAINS InterPro DOMAIN/s: Thioredoxin fold (InterPro:IPR012335), Sucraseferredoxin-like (InterPro:IPR009737), Thioredoxin-like fold (InterPro:IPR012336); BEST Arabidopsis thaliana protein match is: unknow…	43.42	152	48	7	96	225	147	282	7e-25	112
MDP0000131369	chr9	1664777	1665239	463	AT3G27730.1	Arabidopsis thaliana	RCK (ROCK-N-ROLLERS); ATP binding / ATP-dependent helicase/ DNA helicase	70.24	84	25	0	1	84	1	84	9e-24	105
MDP0000213072	chr9	1666859	1674314	7456	AT3G27730.1	Arabidopsis thaliana	RCK (ROCK-N-ROLLERS); ATP binding / ATP-dependent helicase/ DNA helicase	56.3	1247	367	19	1	1183	1	1133	0	1261
MDP0000254608	chr9	1668188	1675734	7547	AT5G36930.1	Arabidopsis thaliana	disease resistance protein (TIR-NBS-LRR class), putative	34.62	286	155	7	61	339	492	752	5e-25	113
MDP0000225069	chr9	1673890	1676831	2942	AT5G36930.2	Arabidopsis thaliana	disease resistance protein (TIR-NBS-LRR class), putative	33.15	356	193	10	199	522	475	817	7e-30	129
MDP0000291790	chr9	1678189	1678728	540	AT5G14590.1	Arabidopsis thaliana	isocitrate dehydrogenase, putative / NADP+ isocitrate dehydrogenase, putative	60.38	53	20	1	35	86	50	102	1e-14	74.7
MDP0000706288	chr9	1680015	1684030	4016	AT5G40510.1	Arabidopsis thaliana	FUNCTIONS IN: molecular_function unknown; INVOLVED IN: biological_process unknown; LOCATED IN: cellular_component unknown; EXPRESSED IN: 14 plant structures; EXPRESSED DURING: 6 growth stages; CONTAINS InterPro DOMAIN/s: Thioredoxin fold (InterPro:IPR012335), Sucraseferredoxin-like (InterPro:IPR009737), Thioredoxin-like fold (InterPro:IPR012336); BEST Arabidopsis thaliana protein match is: unknow…	42.55	322	156	6	89	408	39	333	1e-56	217
MDP0000184563	chr9	1685845	1689107	3263	AT5G14590.1	Arabidopsis thaliana	isocitrate dehydrogenase, putative / NADP+ isocitrate dehydrogenase, putative	80.18	449	82	2	29	476	39	481	0	729
MDP0000284842	chr9	1690934	1692617	1684	AT5G40370.1	Arabidopsis thaliana	glutaredoxin, putative	59.85	132	28	2	1	131	1	108	2e-39	157
MDP0000184565	chr9	1692652	1694717	2066	AT3G27770.1	Arabidopsis thaliana	unknown protein	40.21	291	125	5	1	290	1	243	1e-51	200
MDP0000243764	chr9	1694819	1695149	331	AT5G40370.1	Arabidopsis thaliana	glutaredoxin, putative	75	64	15	1	6	68	45	108	2e-22	100
MDP0000184566	chr9	1695245	1697679	2435	AT5G14600.1	Arabidopsis thaliana	tRNA (adenine-N1-)-methyltransferase	72.01	318	82	2	95	405	1	318	9e-126	447
MDP0000184567	chr9	1698317	1700821	2505	AT3G01550.1	Arabidopsis thaliana	PPT2 (PHOSPHOENOLPYRUVATE (PEP)/PHOSPHATE TRANSLOCATOR 2); antiporter/ triose-phosphate transmembrane transporter	71.17	333	94	2	68	399	48	379	6e-127	451
MDP0000284846	chr9	1701649	1705635	3987	AT3G27785.1	Arabidopsis thaliana	MYB118; DNA binding / transcription activator/ transcription factor	74.36	117	29	1	223	339	168	283	4e-46	182
MDP0000396307	chr9	1704634	1716742	12109	AT5G36930.1	Arabidopsis thaliana	disease resistance protein (TIR-NBS-LRR class), putative	36.81	777	418	13	24	762	11	752	7e-108	389
MDP0000425190	chr9	1704743	1707866	3124	AT5G36930.2	Arabidopsis thaliana	disease resistance protein (TIR-NBS-LRR class), putative	41.95	615	339	10	24	634	14	614	6e-113	405
MDP0000284847	chr9	1708849	1722090	13242	AT5G14610.1	Arabidopsis thaliana	ATP binding / ATP-dependent helicase/ helicase/ nucleic acid binding / protein binding	69.44	540	141	10	827	1346	80	615	0	693
MDP0000271826	chr9	1721735	1725273	3539	AT5G14640.1	Arabidopsis thaliana	SK13 (SHAGGY-LIKE KINASE 13); ATP binding / protein kinase/ protein serine/threonine kinase	89.36	404	26	1	23	426	23	409	0	758
MDP0000258004	chr9	1722342	1726692	4351	AT5G14660.2	Arabidopsis thaliana	PDF1B (PEPTIDE DEFORMYLASE 1B); iron ion binding / peptide deformylase	59.28	307	83	7	73	374	3	272	6e-93	337
MDP0000493734	chr9	1722365	1722547	183	AT5G14670.1	Arabidopsis thaliana	ATARFA1B (ADP-ribosylation factor A1B); GTP binding / phospholipase activator/ protein binding	84.48	58	9	0	1	58	1	58	4e-22	99.4
MDP0000258005	chr9	1727098	1727782	685	AT1G60590.1	Arabidopsis thaliana	polygalacturonase, putative / pectinase, putative	71.11	180	52	0	1	180	343	522	1e-75	279
MDP0000139291	chr9	1730080	1730436	357	AT5G26751.1	Arabidopsis thaliana	ATSK11; protein kinase/ protein serine/threonine kinase	87.23	47	6	0	24	70	19	65	2e-20	93.6
MDP0000558179	chr9	1731808	1734895	3088	AT5G14650.1	Arabidopsis thaliana	polygalacturonase, putative / pectinase, putative	64.9	208	57	2	75	277	45	241	4e-55	212
MDP0000126002	chr9	1731855	1732181	327	AT5G14660.2	Arabidopsis thaliana	PDF1B (PEPTIDE DEFORMYLASE 1B); iron ion binding / peptide deformylase	66.67	54	18	0	6	59	219	272	2e-16	80.1
MDP0000149551	chr9	1745707	1747697	1991	AT1G10630.1	Arabidopsis thaliana	ATARFA1F (ARABIDOPSIS THALIANA ADP-RIBOSYLATION FACTOR A1F); GTP binding / copper ion binding / phospholipase activator/ protein binding	98.34	181	3	0	1	181	1	181	1e-103	372
MDP0000119369	chr9	1754426	1755953	1528	AT5G40350.1	Arabidopsis thaliana	MYB24 (myb domain protein 24); DNA binding / transcription factor	50.82	122	41	6	33	136	93	213	4e-22	100
MDP0000152184	chr9	1759704	1762774	3071	AT3G27820.1	Arabidopsis thaliana	MDAR4 (MONODEHYDROASCORBATE REDUCTASE 4); monodehydroascorbate reductase (NADH)	75.61	488	110	3	1	479	1	488	0	702
MDP0000235602	chr9	1764261	1764827	567	AT3G27830.1	Arabidopsis thaliana	RPL12-A (RIBOSOMAL PROTEIN L12-A); structural constituent of ribosome	73.38	139	34	1	32	167	32	170	3e-40	161
MDP0000796252	chr9	1764319	1764885	567	AT3G27830.1	Arabidopsis thaliana	RPL12-A (RIBOSOMAL PROTEIN L12-A); structural constituent of ribosome	73.38	139	34	1	32	167	32	170	3e-40	161
MDP0000285843	chr9	1764893	1765750	858	AT4G29090.1	Arabidopsis thaliana	reverse transcriptase, putative / RNA-dependent DNA polymerase, putative	26.32	228	120	2	55	234	2	229	3e-19	92
MDP0000235604	chr9	1767036	1770116	3081	AT5G40340.1	Arabidopsis thaliana	PWWP domain-containing protein	42.49	313	147	7	166	455	123	425	3e-55	214
MDP0000260456	chr9	1767094	1770174	3081	AT5G40340.1	Arabidopsis thaliana	PWWP domain-containing protein	42.49	313	147	7	166	455	123	425	3e-55	214
MDP0000235605	chr9	1770404	1772951	2548	AT5G14680.1	Arabidopsis thaliana	universal stress protein (USP) family protein	77.14	175	40	0	1	175	1	175	5e-82	299
MDP0000260457	chr9	1770462	1773005	2544	AT5G14680.1	Arabidopsis thaliana	universal stress protein (USP) family protein	77.14	175	40	0	1	175	1	175	5e-82	299
MDP0000235606	chr9	1775130	1775621	492	AT5G14690.1	Arabidopsis thaliana	unknown protein	93.1	29	2	0	123	151	189	217	1e-09	59.3
MDP0000260458	chr9	1775268	1775894	627	AT5G14690.1	Arabidopsis thaliana	unknown protein	93.1	29	2	0	168	196	189	217	1e-09	60.1
MDP0000395932	chr9	1777740	1785671	7932	AT5G14720.1	Arabidopsis thaliana	protein kinase family protein	59.31	145	51	3	42	179	239	382	2e-43	171
MDP0000633848	chr9	1778341	1788624	10284	AT5G14700.1	Arabidopsis thaliana	cinnamoyl-CoA reductase-related	49.5	398	142	11	4	382	1	358	4e-85	312
MDP0000629053	chr9	1785971	1788343	2373	AT5G28470.1	Arabidopsis thaliana	transporter	57.02	563	231	6	6	566	5	558	3e-167	585
MDP0000213290	chr9	1790560	1797594	7035	AT5G14720.1	Arabidopsis thaliana	protein kinase family protein	56.3	682	203	12	1	595	1	674	0	712
MDP0000234942	chr9	1791268	1795192	3925	AT3G01500.2	Arabidopsis thaliana	CA1 (CARBONIC ANHYDRASE 1); carbonate dehydratase/ zinc ion binding	64.86	296	96	5	44	334	55	347	3e-100	362
MDP0000302037	chr9	1792525	1796516	3992	AT5G14720.1	Arabidopsis thaliana	protein kinase family protein	83.14	261	43	1	1	261	94	353	6e-132	467
MDP0000322575	chr9	1795842	1805207	9366	AT3G27925.1	Arabidopsis thaliana	DEGP1 (DegP protease 1); serine-type endopeptidase/ serine-type peptidase	87.65	340	42	0	481	820	100	439	4e-172	602
MDP0000435396	chr9	1804450	1805799	1350	AT5G14720.1	Arabidopsis thaliana	protein kinase family protein	78.08	146	32	0	1	146	1	146	9e-67	248
MDP0000532057	chr9	1805182	1805619	438	AT3G27870.1	Arabidopsis thaliana	haloacid dehalogenase-like hydrolase family protein	75.78	128	31	0	6	133	4	131	1e-47	184
MDP0000207352	chr9	1805234	1810524	5291	AT3G27870.1	Arabidopsis thaliana	haloacid dehalogenase-like hydrolase family protein	73.57	1192	295	7	7	1188	5	1186	0	1794
MDP0000313293	chr9	1808984	1811523	2540	ATMG00860.1	Arabidopsis thaliana	hypothetical protein	40	85	47	2	73	154	48	131	2e-10	63.9
MDP0000703622	chr9	1809848	1812891	3044	AT3G27870.1	Arabidopsis thaliana	haloacid dehalogenase-like hydrolase family protein	63.09	596	156	5	1	535	594	1186	0	757
MDP0000859563	chr9	1815822	1816670	849	AT3G27880.1	Arabidopsis thaliana	unknown protein	56.52	46	18	1	235	280	198	241	2e-10	62.8
MDP0000289233	chr9	1817065	1820691	3627	ATMG00860.1	Arabidopsis thaliana	hypothetical protein	49.62	131	64	1	305	433	1	131	3e-23	107
MDP0000250722	chr9	1822119	1825707	3589	AT3G01510.1	Arabidopsis thaliana	5'-AMP-activated protein kinase beta-1 subunit-related	63.26	645	177	6	1	640	1	590	0	764
MDP0000046192	chr9	1822970	1836576	13607	AT1G60710.1	Arabidopsis thaliana	ATB2; oxidoreductase	73.47	343	89	2	1	343	1	341	3e-134	474
MDP0000200423	chr9	1828378	1831278	2901	AT3G27925.1	Arabidopsis thaliana	DEGP1 (DegP protease 1); serine-type endopeptidase/ serine-type peptidase	89.26	270	29	0	111	380	100	369	1e-137	486
MDP0000139181	chr9	1828803	1831066	2264	AT3G01500.3	Arabidopsis thaliana	CA1 (CARBONIC ANHYDRASE 1); carbonate dehydratase/ zinc ion binding	59.38	192	54	4	44	212	55	245	3e-50	194
MDP0000124296	chr9	1829019	1832589	3571	AT1G60690.1	Arabidopsis thaliana	aldo/keto reductase family protein	57.41	263	88	3	1	255	75	321	1e-65	247
MDP0000282271	chr9	1830038	1835020	4983	AT3G27930.2	Arabidopsis thaliana		51.17	385	109	9	32	358	1	364	6e-89	324
MDP0000296805	chr9	1832569	1837637	5069	AT3G27930.1	Arabidopsis thaliana	unknown protein	55.14	370	93	7	32	349	1	349	4e-100	362
MDP0000598927	chr9	1834356	1837365	3010	AT5G14760.1	Arabidopsis thaliana	AO (L-ASPARTATE OXIDASE); L-aspartate oxidase/ electron carrier/ oxidoreductase	71.4	605	118	4	29	582	27	627	0	846
MDP0000282272	chr9	1836311	1838820	2510	AT3G27925.1	Arabidopsis thaliana	DEGP1 (DegP protease 1); serine-type endopeptidase/ serine-type peptidase	86.18	152	21	0	110	261	100	251	2e-73	272
MDP0000158194	chr9	1848897	1851353	2457	AT1G60680.1	Arabidopsis thaliana	aldo/keto reductase family protein	66.96	336	72	2	8	304	7	342	5e-115	410
MDP0000766844	chr9	1852839	1853784	946	AT1G60680.1	Arabidopsis thaliana	aldo/keto reductase family protein	69.93	143	43	0	74	216	200	342	9e-52	199
MDP0000399491	chr9	1856172	1856897	726	AT5G14740.5	Arabidopsis thaliana	CA2 (CARBONIC ANHYDRASE 2); carbonate dehydratase/ zinc ion binding	80.25	81	16	0	1	81	159	239	9e-36	144
MDP0000243510	chr9	1856396	1858101	1706	AT3G27950.1	Arabidopsis thaliana	early nodule-specific protein, putative	54.71	340	132	4	33	354	25	360	5e-101	364
MDP0000130415	chr9	1861440	1863781	2342	AT3G27960.1	Arabidopsis thaliana	kinesin light chain-related	62.27	697	212	9	14	704	2	653	0	810
MDP0000244108	chr9	1864353	1866058	1706	AT3G27950.1	Arabidopsis thaliana	early nodule-specific protein, putative	54.71	340	132	4	33	354	25	360	5e-101	364
MDP0000812070	chr9	1866852	1867490	639	AT3G27950.1	Arabidopsis thaliana	early nodule-specific protein, putative	54.74	95	19	2	21	91	33	127	3e-21	96.7
MDP0000196563	chr9	1872734	1875065	2332	AT3G27970.1	Arabidopsis thaliana	exonuclease/ nucleic acid binding / zinc ion binding	69.52	351	97	3	3	343	5	355	1e-147	519
MDP0000203102	chr9	1880098	1881423	1326	AT1G23740.1	Arabidopsis thaliana	oxidoreductase, zinc-binding dehydrogenase family protein	73.36	229	60	1	13	241	74	301	4e-72	267
MDP0000733033	chr9	1880682	1882341	1660	AT1G23740.1	Arabidopsis thaliana	oxidoreductase, zinc-binding dehydrogenase family protein	70.23	309	91	1	18	326	79	386	2e-103	372
MDP0000302389	chr9	1882593	1884241	1649	AT1G23740.1	Arabidopsis thaliana	oxidoreductase, zinc-binding dehydrogenase family protein	68.4	326	90	2	13	338	74	386	1e-113	406
MDP0000293269	chr9	1882865	1885170	2306	AT1G23740.1	Arabidopsis thaliana	oxidoreductase, zinc-binding dehydrogenase family protein	71.34	164	47	0	118	281	152	315	8e-56	214
MDP0000752718	chr9	1883418	1884028	611	AT1G23740.1	Arabidopsis thaliana	oxidoreductase, zinc-binding dehydrogenase family protein	57.73	97	41	0	28	124	242	338	9e-21	95.5
MDP0000183478	chr9	1886098	1886620	523	AT1G23740.1	Arabidopsis thaliana	oxidoreductase, zinc-binding dehydrogenase family protein	51.58	95	40	3	13	105	74	164	8e-18	85.1
MDP0000305689	chr9	1888152	1892929	4778	AT1G23740.1	Arabidopsis thaliana	oxidoreductase, zinc-binding dehydrogenase family protein	63.53	85	31	0	148	232	302	386	7e-28	120
MDP0000752720	chr9	1889504	1891152	1649	AT1G23740.1	Arabidopsis thaliana	oxidoreductase, zinc-binding dehydrogenase family protein	70.06	314	90	2	13	323	74	386	5e-108	387
MDP0000293270	chr9	1889542	1892293	2752	AT1G23740.1	Arabidopsis thaliana	oxidoreductase, zinc-binding dehydrogenase family protein	71.52	309	87	1	69	377	79	386	2e-115	412
MDP0000534490	chr9	1895353	1896697	1345	AT1G23740.1	Arabidopsis thaliana	oxidoreductase, zinc-binding dehydrogenase family protein	68.09	188	59	1	13	200	74	260	5e-52	201
MDP0000135498	chr9	1895753	1896200	448	AT1G74050.1	Arabidopsis thaliana	60S ribosomal protein L6 (RPL6C)	72.07	111	31	0	1	111	123	233	1e-32	134
MDP0000796901	chr9	1896056	1896876	821	AT1G23740.1	Arabidopsis thaliana	oxidoreductase, zinc-binding dehydrogenase family protein	67.36	144	46	1	45	187	243	386	3e-47	184
MDP0000411018	chr9	1912342	1913292	951	AT1G23740.1	Arabidopsis thaliana	oxidoreductase, zinc-binding dehydrogenase family protein	69.66	89	27	0	28	116	158	246	1e-29	124
MDP0000252563	chr9	1914767	1921359	6593	AT1G23740.1	Arabidopsis thaliana	oxidoreductase, zinc-binding dehydrogenase family protein	69.43	229	70	0	250	478	158	386	3e-83	306
MDP0000265131	chr9	1920595	1926842	6248	AT1G23740.1	Arabidopsis thaliana	oxidoreductase, zinc-binding dehydrogenase family protein	57.56	311	102	3	13	294	74	383	1e-84	310
MDP0000304659	chr9	1958989	1961269	2281	AT5G40300.1	Arabidopsis thaliana	integral membrane protein, putative	56.25	160	54	1	153	296	111	270	5e-41	164
MDP0000597821	chr9	1970689	1973318	2630	AT5G40280.1	Arabidopsis thaliana	ERA1 (ENHANCED RESPONSE TO ABA 1); farnesyltranstransferase/ protein farnesyltransferase	63.01	73	27	0	51	123	407	479	6e-23	102
MDP0000242825	chr9	1970716	1973345	2630	AT5G40280.1	Arabidopsis thaliana	ERA1 (ENHANCED RESPONSE TO ABA 1); farnesyltranstransferase/ protein farnesyltransferase	44.04	302	127	2	3	262	178	479	1e-64	243
MDP0000277658	chr9	1971235	1975690	4456	AT5G14780.1	Arabidopsis thaliana	FDH (FORMATE DEHYDROGENASE); NAD or NADH binding / binding / catalytic/ cofactor binding / oxidoreductase, acting on the CH-OH group of donors, NAD or NADP as acceptor	76.68	373	63	1	32	404	31	379	4e-154	541
MDP0000174961	chr9	1977951	1981602	3652	AT5G40280.1	Arabidopsis thaliana	ERA1 (ENHANCED RESPONSE TO ABA 1); farnesyltranstransferase/ protein farnesyltransferase	53.25	246	66	4	2	227	42	258	3e-55	213
MDP0000144724	chr9	1979887	1981608	1722	AT1G01580.1	Arabidopsis thaliana	FRO2 (FERRIC REDUCTION OXIDASE 2); ferric-chelate reductase	58.6	430	174	4	1	426	250	679	4e-140	494
MDP0000320052	chr9	1988509	1991037	2529	AT3G01480.1	Arabidopsis thaliana	CYP38 (cyclophilin 38); peptidyl-prolyl cis-trans isomerase	78.12	416	75	1	56	471	38	437	0	672
MDP0000231545	chr9	1991422	1995046	3625	AT3G01490.1	Arabidopsis thaliana	protein kinase, putative	76.94	412	57	2	1	375	1	411	0	647
MDP0000749285	chr9	1997899	1998930	1032	AT3G01480.2	Arabidopsis thaliana	CYP38 (cyclophilin 38); peptidyl-prolyl cis-trans isomerase	69.61	181	52	1	43	220	32	212	3e-68	254
MDP0000024936	chr9	1998215	2002354	4140	AT5G40270.1	Arabidopsis thaliana	metal-dependent phosphohydrolase HD domain-containing protein	72.3	473	129	2	1	471	1	473	0	721
MDP0000749287	chr9	2000744	2002466	1723	AT3G01490.1	Arabidopsis thaliana	protein kinase, putative	88.79	232	26	0	1	232	180	411	1e-126	448
MDP0000320055	chr9	2003651	2007355	3705	AT3G55250.1	Arabidopsis thaliana	unknown protein	44.3	228	82	6	22	210	2	223	1e-42	169
MDP0000427227	chr9	2007551	2009900	2350	AT3G01470.1	Arabidopsis thaliana	ATHB-1 (ARABIDOPSIS THALIANA HOMEOBOX 1); DNA binding / protein homodimerization/ sequence-specific DNA binding / transcription activator/ transcription factor	63.31	169	48	3	2	168	1	157	7e-34	140
MDP0000320056	chr9	2007566	2008544	979	AT1G23750.1	Arabidopsis thaliana	DNA-binding protein-related	73.68	133	35	0	4	136	5	137	7e-50	193
MDP0000178252	chr9	2015241	2016514	1274	AT4G14570.1	Arabidopsis thaliana	acylaminoacyl-peptidase-related	57.99	319	109	4	1	318	1	295	1e-94	343
MDP0000306361	chr9	2039657	2049014	9358	AT3G19340.1	Arabidopsis thaliana	LOCATED IN: plasma membrane; EXPRESSED IN: 26 plant structures; EXPRESSED DURING: 15 growth stages; BEST Arabidopsis thaliana protein match is: aminopeptidase (TAIR:AT5G13940.1); Has 143 Blast hits to 138 proteins in 46 species: Archae - 0; Bacteria - 59; Metazoa - 12; Fungi - 0; Plants - 51; Viruses - 0; Other Eukaryotes - 21 (source: NCBI BLink).	73.33	420	89	2	336	734	34	451	5e-176	615
MDP0000162514	chr9	2052022	2055695	3674	AT5G14870.1	Arabidopsis thaliana	CNGC18 (CYCLIC NUCLEOTIDE-GATED CHANNEL 18); calmodulin binding / cyclic nucleotide binding / ion channel	66.48	361	100	5	217	568	354	702	7e-127	451
MDP0000197725	chr9	2052828	2055228	2401	AT2G42960.1	Arabidopsis thaliana	protein kinase family protein	38.83	291	170	6	234	517	173	462	3e-53	206
MDP0000294759	chr9	2056117	2059789	3673	AT5G14870.1	Arabidopsis thaliana	CNGC18 (CYCLIC NUCLEOTIDE-GATED CHANNEL 18); calmodulin binding / cyclic nucleotide binding / ion channel	66.48	361	100	5	250	601	354	702	1e-126	450
MDP0000162515	chr9	2056972	2059371	2400	AT2G42960.1	Arabidopsis thaliana	protein kinase family protein	38.49	291	156	6	259	527	173	462	1e-52	204
MDP0000469504	chr9	2062535	2069750	7216	ATMG00860.1	Arabidopsis thaliana	hypothetical protein	42.52	127	70	2	160	284	1	126	2e-26	118
MDP0000670345	chr9	2068707	2073539	4833	ATMG00860.1	Arabidopsis thaliana	hypothetical protein	36.92	65	39	1	844	906	1	65	9e-07	53.9
MDP0000469505	chr9	2071543	2073161	1619	ATMG00300.1	Arabidopsis thaliana	hypothetical protein	36.36	99	58	1	392	490	28	121	6e-11	65.9
MDP0000883001	chr9	2086514	2087716	1203	AT5G14880.1	Arabidopsis thaliana	potassium transporter, putative	75.6	377	85	4	1	371	406	781	9e-162	566
MDP0000307797	chr9	2089590	2092424	2835	AT1G70280.2	Arabidopsis thaliana	NHL repeat-containing protein	56.94	418	148	5	25	441	25	411	4e-125	445
MDP0000179150	chr9	2096333	2096812	480	AT5G14890.1	Arabidopsis thaliana	NHL repeat-containing protein	48.1	158	60	8	21	158	597	752	2e-32	134
MDP0000158124	chr9	2099400	2101720	2321	AT5G05160.1	Arabidopsis thaliana	leucine-rich repeat transmembrane protein kinase, putative	41.94	279	144	5	29	293	342	616	2e-54	209
MDP0000158126	chr9	2105160	2107123	1964	AT5G40250.1	Arabidopsis thaliana	zinc finger (C3HC4-type RING finger) family protein	62.18	386	104	10	52	416	1	365	3e-98	355
MDP0000221878	chr9	2110555	2115847	5293	ATMG00820.1	Arabidopsis thaliana	hypothetical protein	42.53	87	44	3	69	153	1	83	1e-09	63.2
MDP0000465183	chr9	2111591	2111890	300	AT5G40250.1	Arabidopsis thaliana	zinc finger (C3HC4-type RING finger) family protein	54.08	98	35	4	1	93	273	365	8e-19	88.6
MDP0000315821	chr9	2117957	2119279	1323	AT1G10850.1	Arabidopsis thaliana	ATP binding / protein binding / protein kinase/ protein serine/threonine kinase	30.64	421	261	9	27	422	30	444	4e-38	155
MDP0000264197	chr9	2121163	2125151	3989	AT5G40230.1	Arabidopsis thaliana	nodulin-related	40.34	233	129	2	103	332	139	364	3e-40	162
MDP0000184341	chr9	2127230	2128263	1034	AT3G28050.1	Arabidopsis thaliana	nodulin MtN21 family protein	67.91	134	41	1	6	139	4	135	1e-39	158
MDP0000184342	chr9	2130353	2135866	5514	AT5G40230.1	Arabidopsis thaliana	nodulin-related	58.57	280	109	2	384	657	85	363	9e-85	311
MDP0000301533	chr9	2130773	2133396	2624	AT5G40200.1	Arabidopsis thaliana	DegP9 (DegP protease 9); catalytic/ protein binding / serine-type endopeptidase/ serine-type peptidase	81.36	499	89	2	42	536	92	590	0	832
MDP0000301534	chr9	2134298	2137133	2836	AT3G28050.1	Arabidopsis thaliana	nodulin MtN21 family protein	61.68	368	125	3	6	363	4	365	3e-120	428
MDP0000170374	chr9	2141028	2141934	907	AT5G40200.1	Arabidopsis thaliana	DegP9 (DegP protease 9); catalytic/ protein binding / serine-type endopeptidase/ serine-type peptidase	85.06	87	13	0	52	138	202	288	9e-35	142
MDP0000373964	chr9	2143539	2144090	552	AT5G40190.1	Arabidopsis thaliana	calmodulin-binding protein	74.32	183	47	0	1	183	1	183	1e-74	275
MDP0000373966	chr9	2148124	2160990	12867	AT3G48050.2	Arabidopsis thaliana	DNA binding / protein binding / transcription regulator	52.28	834	359	18	1	813	1	816	0	665
MDP0000214560	chr9	2155296	2156679	1384	AT4G27090.1	Arabidopsis thaliana	60S ribosomal protein L14 (RPL14B)	65.62	160	19	1	1	160	1	124	6e-45	176
MDP0000307465	chr9	2157146	2161074	3929	AT3G23370.1	Arabidopsis thaliana	nucleic acid binding	44.8	250	136	2	528	776	558	806	3e-48	190
MDP0000198761	chr9	2168894	2173157	4264	AT4G23160.1	Arabidopsis thaliana	protein kinase family protein	49.26	136	69	0	317	452	81	216	4e-37	153
MDP0000214235	chr9	2172875	2174305	1431	AT5G40200.1	Arabidopsis thaliana	DegP9 (DegP protease 9); catalytic/ protein binding / serine-type endopeptidase/ serine-type peptidase	82.12	302	52	1	42	341	92	393	2e-148	522
MDP0000214236	chr9	2176667	2177566	900	AT5G40200.1	Arabidopsis thaliana	DegP9 (DegP protease 9); catalytic/ protein binding / serine-type endopeptidase/ serine-type peptidase	78.08	73	16	0	52	124	202	274	1e-22	101
MDP0000638813	chr9	2182644	2185022	2379	AT1G19260.1	Arabidopsis thaliana	hAT dimerisation domain-containing protein	45.3	755	407	6	42	792	17	769	1e-176	617
MDP0000551784	chr9	2187189	2188826	1638	AT1G19260.1	Arabidopsis thaliana	hAT dimerisation domain-containing protein	48.17	546	281	2	1	545	225	769	7e-135	477
MDP0000120511	chr9	2190103	2190710	608	AT3G49010.4	Arabidopsis thaliana	ATBBC1 (ARABIDOPSIS THALIANA BREAST BASIC CONSERVED 1); structural constituent of ribosome	67.37	190	30	2	2	160	1	189	9e-60	226
MDP0000502300	chr9	2201483	2202746	1264	AT5G08640.2	Arabidopsis thaliana		61.11	54	18	1	14	67	189	239	3e-14	73.2
MDP0000494906	chr9	2208589	2209655	1067	AT1G19260.1	Arabidopsis thaliana	hAT dimerisation domain-containing protein	48.59	319	156	3	5	316	108	425	5e-82	301
MDP0000183140	chr9	2214322	2217120	2799	AT3G28180.1	Arabidopsis thaliana	ATCSLC04 (CELLULOSE-SYNTHASE LIKE C4); cellulose synthase/ transferase, transferring glycosyl groups	75.36	686	133	8	1	663	1	673	0	943
MDP0000139721	chr9	2217548	2220308	2761	AT3G28180.1	Arabidopsis thaliana	ATCSLC04 (CELLULOSE-SYNTHASE LIKE C4); cellulose synthase/ transferase, transferring glycosyl groups	72.16	704	131	9	1	681	1	662	0	911
MDP0000183141	chr9	2219004	2222093	3090	AT3G01410.2	Arabidopsis thaliana	RNase H domain-containing protein	47.88	330	108	6	1	317	5	283	1e-74	276
MDP0000123076	chr9	2226967	2228191	1225	AT5G14910.1	Arabidopsis thaliana	heavy-metal-associated domain-containing protein	39.38	193	87	5	1	180	1	176	4e-28	120
MDP0000269551	chr9	2230511	2231810	1300	AT5G14920.1	Arabidopsis thaliana	gibberellin-regulated family protein	66.15	65	22	0	190	254	211	275	3e-12	68.9
MDP0000157876	chr9	2230957	2231851	895	AT5G14920.1	Arabidopsis thaliana	gibberellin-regulated family protein	64.62	65	23	0	135	199	211	275	2e-11	65.5
MDP0000164286	chr9	2239485	2240306	822	AT5G14920.1	Arabidopsis thaliana	gibberellin-regulated family protein	49.18	61	29	2	95	154	216	275	2e-10	61.6
MDP0000165319	chr9	2241240	2246765	5526	AT3G01380.1	Arabidopsis thaliana	catalytic/ transferase	69.98	976	252	7	33	1002	47	987	0	1278
MDP0000269554	chr9	2242407	2253045	10639	AT3G01380.1	Arabidopsis thaliana	catalytic/ transferase	68.2	978	260	6	4	938	18	987	0	1257
MDP0000268763	chr9	2245460	2251107	5648	AT3G01380.1	Arabidopsis thaliana	catalytic/ transferase	62.99	381	101	3	1	341	607	987	1e-111	400
MDP0000633623	chr9	2246213	2252095	5883	AT5G14930.2	Arabidopsis thaliana	SAG101 (SENESCENCE-ASSOCIATED GENE 101); carboxylesterase/ triacylglycerol lipase	33.77	616	303	19	101	693	1	534	5e-73	272
MDP0000412417	chr9	2247230	2251709	4480	AT5G14930.2	Arabidopsis thaliana	SAG101 (SENESCENCE-ASSOCIATED GENE 101); carboxylesterase/ triacylglycerol lipase	44.64	168	72	6	179	345	129	276	5e-27	118
MDP0000269295	chr9	2248928	2254206	5279	AT5G14930.2	Arabidopsis thaliana	SAG101 (SENESCENCE-ASSOCIATED GENE 101); carboxylesterase/ triacylglycerol lipase	34.42	613	300	19	139	728	1	534	5e-77	286
MDP0000161487	chr9	2254912	2256715	1804	AT3G01380.1	Arabidopsis thaliana	catalytic/ transferase	66.5	200	31	1	113	276	788	987	9e-52	200
MDP0000270321	chr9	2257268	2258864	1597	AT5G55700.1	Arabidopsis thaliana	BAM4 (BETA-AMYLASE 4); beta-amylase/ catalytic/ cation binding	67.99	278	71	1	1	260	73	350	1e-99	359
MDP0000161622	chr9	2264508	2266105	1598	AT5G40140.1	Arabidopsis thaliana	armadillo/beta-catenin repeat family protein / U-box domain-containing protein	57.75	142	49	4	17	156	55	187	5e-39	157
MDP0000211516	chr9	2267267	2267848	582	AT3G28210.1	Arabidopsis thaliana	PMZ; zinc ion binding	63.74	171	57	2	3	173	4	169	1e-58	222
MDP0000521630	chr9	2267383	2269074	1692	AT5G40140.1	Arabidopsis thaliana	armadillo/beta-catenin repeat family protein / U-box domain-containing protein	58.57	461	172	7	57	514	54	498	4e-118	422
MDP0000940068	chr9	2272840	2274531	1692	AT5G40140.1	Arabidopsis thaliana	armadillo/beta-catenin repeat family protein / U-box domain-containing protein	56.5	515	198	9	57	563	54	550	1e-118	423
MDP0000211518	chr9	2277367	2278350	984	AT5G40150.1	Arabidopsis thaliana	peroxidase, putative	67.54	305	94	1	22	326	29	328	3e-124	441
MDP0000530336	chr9	2288771	2291493	2723	AT5G36930.1	Arabidopsis thaliana	disease resistance protein (TIR-NBS-LRR class), putative	46.08	306	160	3	1	305	217	518	7e-67	252
MDP0000515606	chr9	2304607	2306604	1998	AT3G01410.2	Arabidopsis thaliana	RNase H domain-containing protein	34.85	132	83	2	97	225	154	285	3e-10	63.9
MDP0000515607	chr9	2306627	2307385	759	ATMG00860.1	Arabidopsis thaliana	hypothetical protein	27.91	129	89	2	79	205	1	127	2e-09	59.3
MDP0000310297	chr9	2311609	2312568	960	AT5G14930.2	Arabidopsis thaliana	SAG101 (SENESCENCE-ASSOCIATED GENE 101); carboxylesterase/ triacylglycerol lipase	36.33	256	132	6	5	230	280	534	5e-37	151
MDP0000293029	chr9	2317456	2318085	630	AT5G14930.2	Arabidopsis thaliana	SAG101 (SENESCENCE-ASSOCIATED GENE 101); carboxylesterase/ triacylglycerol lipase	44.44	63	34	1	59	121	473	534	3e-07	50.4
MDP0000216697	chr9	2321809	2324342	2534	ATMG00810.1	Arabidopsis thaliana	hypothetical protein	48.06	129	64	2	178	305	32	158	1e-24	110
MDP0000595817	chr9	2336359	2337123	765	ATMG00860.1	Arabidopsis thaliana	hypothetical protein	25.98	127	90	2	48	172	3	127	8e-07	50.8
MDP0000724111	chr9	2351237	2362115	10879	AT5G36930.2	Arabidopsis thaliana	disease resistance protein (TIR-NBS-LRR class), putative	40.04	1099	573	22	21	1093	15	1053	0	659
MDP0000309952	chr9	2363764	2366413	2650	AT5G14930.2	Arabidopsis thaliana	SAG101 (SENESCENCE-ASSOCIATED GENE 101); carboxylesterase/ triacylglycerol lipase	34.94	478	222	13	43	504	130	534	3e-69	259
MDP0000203322	chr9	2367679	2369747	2069	AT2G04700.1	Arabidopsis thaliana	ferredoxin thioredoxin reductase catalytic beta chain family protein	78.38	148	26	2	3	146	1	146	4e-63	236
MDP0000203324	chr9	2378450	2381096	2647	AT5G14930.2	Arabidopsis thaliana	SAG101 (SENESCENCE-ASSOCIATED GENE 101); carboxylesterase/ triacylglycerol lipase	36.06	477	218	14	43	504	130	534	2e-70	263
MDP0000131911	chr9	2392091	2393580	1490	AT3G01370.1	Arabidopsis thaliana	ATCFM2 (CRM FAMILY MEMBER 2); RNA binding	50.43	115	45	3	239	345	901	1011	1e-22	103
MDP0000551002	chr9	2393634	2394626	993	AT3G01360.2	Arabidopsis thaliana	unknown protein	56.3	270	104	4	65	329	58	318	4e-82	301
MDP0000718251	chr9	2395108	2396385	1278	AT4G23160.1	Arabidopsis thaliana	protein kinase family protein	48.62	109	56	0	157	265	113	221	7e-29	124
MDP0000551003	chr9	2396033	2402264	6232	AT4G23160.1	Arabidopsis thaliana	protein kinase family protein	41.19	335	189	2	330	656	116	450	2e-75	280
MDP0000455465	chr9	2396094	2403416	7323	AT3G01410.2	Arabidopsis thaliana	RNase H domain-containing protein	34.62	130	82	2	1265	1391	156	285	3e-09	62
MDP0000265960	chr9	2397575	2405574	8000	AT3G01360.2	Arabidopsis thaliana	unknown protein	56.09	271	105	4	65	330	58	319	2e-81	301
MDP0000137999	chr9	2405098	2406057	960	AT1G70170.1	Arabidopsis thaliana	MMP (MATRIX METALLOPROTEINASE); metalloendopeptidase/ metallopeptidase	41.95	298	160	4	23	307	26	323	3e-63	238
MDP0000180742	chr9	2407351	2408279	929	AT1G70170.1	Arabidopsis thaliana	MMP (MATRIX METALLOPROTEINASE); metalloendopeptidase/ metallopeptidase	54.63	108	41	2	100	199	216	323	1e-25	112
MDP0000532490	chr9	2411033	2417353	6321	AT3G01350.1	Arabidopsis thaliana	proton-dependent oligopeptide transport (POT) family protein	66.67	258	75	4	227	473	271	528	1e-78	290
MDP0000293276	chr9	2411041	2414915	3875	AT5G14940.1	Arabidopsis thaliana	proton-dependent oligopeptide transport (POT) family protein	59.53	514	183	10	1	499	45	548	2e-144	509
MDP0000698858	chr9	2412066	2412554	489	AT3G01350.1	Arabidopsis thaliana	proton-dependent oligopeptide transport (POT) family protein	71.53	144	39	2	1	142	378	521	4e-47	183
MDP0000180743	chr9	2413271	2414575	1305	AT1G70170.1	Arabidopsis thaliana	MMP (MATRIX METALLOPROTEINASE); metalloendopeptidase/ metallopeptidase	39.74	302	132	6	17	268	22	323	3e-56	215
MDP0000181477	chr9	2414088	2416793	2706	AT5G14940.1	Arabidopsis thaliana	proton-dependent oligopeptide transport (POT) family protein	62.28	509	169	10	1	493	1	502	7e-149	524
MDP0000172547	chr9	2418678	2419522	845	AT1G70170.1	Arabidopsis thaliana	MMP (MATRIX METALLOPROTEINASE); metalloendopeptidase/ metallopeptidase	36.78	242	127	6	9	224	5	246	2e-37	152
MDP0000348491	chr9	2431208	2431466	259	AT1G74910.2	Arabidopsis thaliana	ADP-glucose pyrophosphorylase family protein	76.6	47	11	0	1	47	369	415	9e-09	55.1
MDP0000738776	chr9	2439040	2442979	3940	AT2G30050.1	Arabidopsis thaliana	transducin family protein / WD-40 repeat family protein	83.39	301	48	1	1	299	1	301	4e-151	532
MDP0000261830	chr9	2439835	2443905	4071	AT2G30050.1	Arabidopsis thaliana	transducin family protein / WD-40 repeat family protein	83.39	301	48	1	1	299	1	301	4e-151	532
MDP0000738777	chr9	2443693	2444826	1134	AT3G28340.1	Arabidopsis thaliana	GATL10 (Galacturonosyltransferase-like 10); polygalacturonate 4-alpha-galacturonosyltransferase/ transferase, transferring hexosyl groups	67.87	333	92	5	27	355	29	350	3e-133	471
MDP0000289687	chr9	2446401	2449593	3193	AT3G01320.1	Arabidopsis thaliana	SNL1 (SIN3-LIKE 1)	56.19	105	41	2	100	204	50	149	2e-25	112
MDP0000738778	chr9	2447463	2449055	1593	AT5G62910.1	Arabidopsis thaliana	protein binding / zinc ion binding	43.15	241	105	7	62	281	89	318	1e-33	140
MDP0000164165	chr9	2451623	2459723	8101	AT5G15020.1	Arabidopsis thaliana	SNL2 (SIN3-LIKE 2)	53.14	653	208	10	1	586	1	622	2e-164	577
MDP0000383809	chr9	2465415	2475159	9745	AT3G28345.1	Arabidopsis thaliana	ABC transporter family protein	73.31	1240	300	5	4	1222	3	1232	0	1712
MDP0000145043	chr9	2469995	2471568	1574	AT3G28345.1	Arabidopsis thaliana	ABC transporter family protein	72.7	293	79	1	4	296	3	294	7e-113	403
MDP0000160976	chr9	2474823	2476396	1574	AT3G28345.1	Arabidopsis thaliana	ABC transporter family protein	67.92	293	74	2	4	277	3	294	8e-100	360
MDP0000286938	chr9	2484954	2486661	1708	AT3G28390.1	Arabidopsis thaliana	PGP18 (P-GLYCOPROTEIN 18); ATPase, coupled to transmembrane movement of substances	68.21	151	31	1	2	135	1067	1217	8e-39	156
MDP0000592047	chr9	2487928	2489236	1309	AT3G28380.1	Arabidopsis thaliana	PGP17 (P-GLYCOPROTEIN 17); ATP binding / ATPase/ ATPase, coupled to transmembrane movement of substances / nucleoside-triphosphatase/ nucleotide binding	64.1	195	70	0	1	195	954	1148	2e-65	244
MDP0000402492	chr9	2489731	2491585	1855	AT3G28345.1	Arabidopsis thaliana	ABC transporter family protein	65.35	202	52	2	175	363	350	546	9e-67	250
MDP0000301423	chr9	2490738	2494675	3938	AT3G28345.1	Arabidopsis thaliana	ABC transporter family protein	52.15	372	148	6	20	383	360	709	4e-89	325
MDP0000453900	chr9	2490770	2498411	7642	AT3G28345.1	Arabidopsis thaliana	ABC transporter family protein	57.98	514	193	6	1465	1970	386	884	3e-157	554
MDP0000567669	chr9	2493045	2494953	1909	AT5G21080.1	Arabidopsis thaliana	FUNCTIONS IN: molecular_function unknown; INVOLVED IN: biological_process unknown; LOCATED IN: cellular_component unknown; BEST Arabidopsis thaliana protein match is: cyclin-related (TAIR:AT2G41830.1); Has 203 Blast hits to 200 proteins in 66 species: Archae - 0; Bacteria - 4; Metazoa - 116; Fungi - 12; Plants - 64; Viruses - 0; Other Eukaryotes - 7 (source: NCBI BLink).	32.52	123	67	5	49	167	809	919	9e-07	50.4
MDP0000409500	chr9	2494207	2497372	3166	AT3G28380.1	Arabidopsis thaliana	PGP17 (P-GLYCOPROTEIN 17); ATP binding / ATPase/ ATPase, coupled to transmembrane movement of substances / nucleoside-triphosphatase/ nucleotide binding	54.32	81	37	0	1	81	954	1034	2e-21	97.1
MDP0000453901	chr9	2499278	2499913	636	AT4G23160.1	Arabidopsis thaliana	protein kinase family protein	34.34	166	105	3	4	168	391	553	2e-19	92.4
MDP0000268617	chr9	2504739	2511807	7069	AT3G28345.1	Arabidopsis thaliana	ABC transporter family protein	61.99	534	185	3	20	542	20	546	2e-170	596
MDP0000450458	chr9	2506090	2507160	1071	AT4G23160.1	Arabidopsis thaliana	protein kinase family protein	33.33	312	193	7	3	313	256	553	1e-35	147
MDP0000174742	chr9	2507612	2508565	954	AT4G23160.1	Arabidopsis thaliana	protein kinase family protein	50.44	113	51	2	84	191	185	297	1e-28	122
MDP0000647277	chr9	2508778	2509473	696	AT4G23160.1	Arabidopsis thaliana	protein kinase family protein	50.87	173	85	0	13	185	382	554	2e-49	192
MDP0000647278	chr9	2509612	2511655	2044	AT3G28345.1	Arabidopsis thaliana	ABC transporter family protein	51.1	362	144	5	43	390	545	887	6e-92	334
MDP0000159324	chr9	2511472	2512208	737	AT3G28345.1	Arabidopsis thaliana	ABC transporter family protein	61.64	146	49	2	19	164	20	158	3e-41	164
MDP0000217433	chr9	2513468	2517162	3695	AT2G37440.1	Arabidopsis thaliana	endonuclease/exonuclease/phosphatase family protein	48.67	376	155	8	66	431	82	429	9e-90	327
MDP0000309593	chr9	2517924	2519712	1789	AT3G28370.1	Arabidopsis thaliana	unknown protein	44.4	259	105	2	1	259	1	220	5e-45	177
MDP0000244980	chr9	2528943	2533653	4711	AT3G28480.1	Arabidopsis thaliana	oxidoreductase, 2OG-Fe(II) oxygenase family protein	68.03	294	84	3	1	290	1	288	4e-115	412
MDP0000244982	chr9	2535347	2537758	2412	AT1G59650.1	Arabidopsis thaliana	CW14	51.84	490	188	9	1	451	1	481	5e-123	438
MDP0000800788	chr9	2538794	2541396	2603	AT3G28460.1	Arabidopsis thaliana	unknown protein	70.68	249	69	3	59	305	63	309	4e-100	361
MDP0000375455	chr9	2550106	2551908	1803	AT3G28450.1	Arabidopsis thaliana	leucine-rich repeat transmembrane protein kinase, putative	62.56	601	212	6	7	600	9	603	0	721
MDP0000253370	chr9	2552849	2556968	4120	AT3G28480.1	Arabidopsis thaliana	oxidoreductase, 2OG-Fe(II) oxygenase family protein	67.69	294	85	3	1	290	1	288	1e-114	410
MDP0000159960	chr9	2556560	2560264	3705	AT3G28480.1	Arabidopsis thaliana	oxidoreductase, 2OG-Fe(II) oxygenase family protein	65.57	305	84	4	1	301	1	288	6e-113	404
MDP0000253371	chr9	2558673	2561084	2412	AT1G59650.1	Arabidopsis thaliana	CW14	51.84	490	188	9	1	451	1	481	5e-123	438
MDP0000159961	chr9	2565412	2569669	4258	AT3G28460.1	Arabidopsis thaliana	unknown protein	66.42	265	69	4	59	321	63	309	9e-97	350
MDP0000156306	chr9	2567943	2570854	2912	AT4G23160.1	Arabidopsis thaliana	protein kinase family protein	35.96	470	271	2	377	816	84	553	1e-96	351
MDP0000560307	chr9	2569386	2572183	2798	AT2G29570.1	Arabidopsis thaliana	PCNA2 (PROLIFERATING CELL NUCLEAR ANTIGEN 2); DNA binding / DNA polymerase processivity factor	75.41	61	14	1	60	120	205	264	9e-21	95.1
MDP0000181157	chr9	2572732	2575302	2571	AT5G40030.1	Arabidopsis thaliana	protein kinase, putative	65.4	500	111	8	17	462	8	499	3e-176	615
MDP0000282320	chr9	2577536	2580599	3064	AT1G64260.1	Arabidopsis thaliana	zinc finger protein-related	19.22	541	334	14	269	714	186	718	1e-17	89.4
MDP0000864426	chr9	2579811	2580829	1019	AT5G40020.1	Arabidopsis thaliana	pathogenesis-related thaumatin family protein	68.8	234	73	0	22	255	21	254	3e-96	347
MDP0000164906	chr9	2582981	2585541	2561	AT5G40030.1	Arabidopsis thaliana	protein kinase, putative	59.67	548	111	9	17	510	8	499	3e-169	591
MDP0000679928	chr9	2586533	2587603	1071	AT4G23160.1	Arabidopsis thaliana	protein kinase family protein	32.69	309	191	9	3	309	256	549	7e-37	151
MDP0000200305	chr9	2588264	2588755	492	AT5G40020.1	Arabidopsis thaliana	pathogenesis-related thaumatin family protein	50.32	157	34	1	1	113	98	254	2e-39	157
MDP0000246555	chr9	2589045	2591866	2822	AT4G23160.1	Arabidopsis thaliana	protein kinase family protein	38.77	276	146	3	8	261	147	421	9e-39	157
MDP0000159962	chr9	2589953	2590432	480	AT3G28580.1	Arabidopsis thaliana	AAA-type ATPase family protein	68.52	162	47	2	2	159	276	437	3e-56	214
MDP0000503409	chr9	2590027	2590506	480	AT3G28580.1	Arabidopsis thaliana	AAA-type ATPase family protein	68.52	162	47	2	2	159	276	437	3e-56	214
MDP0000211458	chr9	2592456	2593429	974	AT4G34660.1	Arabidopsis thaliana	SH3 domain-containing protein 2 (SH3P2)	71.43	112	18	1	35	146	36	133	3e-39	157
MDP0000200306	chr9	2593536	2595045	1510	AT5G40010.1	Arabidopsis thaliana	AATP1 (AAA-ATPase 1); ATP binding / ATPase/ nucleoside-triphosphatase/ nucleotide binding	62.47	461	159	5	1	448	1	460	2e-155	545
MDP0000763557	chr9	2598200	2599768	1569	AT5G40010.1	Arabidopsis thaliana	AATP1 (AAA-ATPase 1); ATP binding / ATPase/ nucleoside-triphosphatase/ nucleotide binding	61.9	462	150	5	1	443	1	455	2e-152	535
MDP0000165830	chr9	2604043	2605611	1569	AT5G40010.1	Arabidopsis thaliana	AATP1 (AAA-ATPase 1); ATP binding / ATPase/ nucleoside-triphosphatase/ nucleotide binding	62.06	456	159	5	1	443	1	455	2e-151	533
MDP0000312434	chr9	2605244	2609399	4156	AT3G28580.1	Arabidopsis thaliana	AAA-type ATPase family protein	53.2	453	133	6	1	375	4	455	1e-126	450
MDP0000619236	chr9	2605436	2605726	291	AT3G30380.2	Arabidopsis thaliana	INVOLVED IN: biological_process unknown; LOCATED IN: cellular_component unknown; EXPRESSED IN: 21 plant structures; EXPRESSED DURING: 12 growth stages; CONTAINS InterPro DOMAIN/s: Alpha/beta hydrolase fold-1 (InterPro:IPR000073); BEST Arabidopsis thaliana protein match is: unknown protein (TAIR:AT3G01690.1).	81.43	70	13	0	7	76	40	109	2e-30	127
MDP0000165831	chr9	2607639	2608118	480	AT3G28580.1	Arabidopsis thaliana	AAA-type ATPase family protein	68.52	162	47	2	2	159	276	437	3e-56	214
MDP0000925648	chr9	2608585	2610153	1569	AT5G40010.1	Arabidopsis thaliana	AATP1 (AAA-ATPase 1); ATP binding / ATPase/ nucleoside-triphosphatase/ nucleotide binding	62.12	462	149	5	1	443	1	455	2e-152	535
MDP0000492462	chr9	2620439	2621587	1149	ATMG00860.1	Arabidopsis thaliana	hypothetical protein	28.45	116	78	2	93	206	13	125	1e-07	54.3
MDP0000316648	chr9	2623732	2625431	1700	AT3G28580.1	Arabidopsis thaliana	AAA-type ATPase family protein	70.59	119	33	1	15	131	337	455	6e-47	183
MDP0000227582	chr9	2625749	2630765	5017	AT3G28580.1	Arabidopsis thaliana	AAA-type ATPase family protein	69.35	124	35	2	323	443	332	455	5e-47	186
MDP0000292145	chr9	2628448	2630151	1704	AT3G28580.1	Arabidopsis thaliana	AAA-type ATPase family protein	74.71	87	22	0	15	101	337	423	1e-36	149
MDP0000123181	chr9	2637047	2638477	1431	AT3G28510.1	Arabidopsis thaliana	AAA-type ATPase family protein	53.57	448	194	6	6	443	22	465	1e-128	456
MDP0000286727	chr9	2640817	2650206	9390	AT5G36930.1	Arabidopsis thaliana	disease resistance protein (TIR-NBS-LRR class), putative	40.5	600	337	12	1	594	93	678	9e-94	342
MDP0000497906	chr9	2647295	2649328	2034	AT5G39980.1	Arabidopsis thaliana	pentatricopeptide (PPR) repeat-containing protein	78.45	659	135	2	19	675	20	673	0	1070
MDP0000175880	chr9	2652545	2654202	1658	AT4G23160.1	Arabidopsis thaliana	protein kinase family protein	48.31	267	116	3	130	374	99	365	5e-71	265
MDP0000932170	chr9	2653142	2654178	1037	AT5G15050.1	Arabidopsis thaliana	glycosyltransferase family 14 protein / core-2/I-branching enzyme family protein	71.7	265	69	3	1	259	1	265	5e-95	343
MDP0000715754	chr9	2653451	2653954	504	AT5G39990.1	Arabidopsis thaliana	glycosyltransferase family 14 protein / core-2/I-branching enzyme family protein	78.44	167	36	0	1	167	281	447	2e-81	297
MDP0000932172	chr9	2660957	2661490	534	AT5G12010.1	Arabidopsis thaliana	unknown protein	37.5	144	78	2	17	148	47	190	6e-17	83.6
MDP0000202670	chr9	2665323	2669362	4040	AT4G15215.1	Arabidopsis thaliana	PDR13; ATP binding / ATPase/ nucleoside-triphosphatase/ nucleotide binding	42.93	827	336	15	1	699	536	1354	2e-176	616
MDP0000238522	chr9	2668941	2672753	3813	AT4G15233.1	Arabidopsis thaliana	ATP binding / ATPase/ nucleoside-triphosphatase/ nucleotide binding	60.17	462	178	2	1	461	547	1003	1e-164	576
MDP0000132732	chr9	2669149	2671659	2511	AT4G15215.1	Arabidopsis thaliana	PDR13; ATP binding / ATPase/ nucleoside-triphosphatase/ nucleotide binding	53.26	445	172	2	2	410	910	1354	6e-137	484
MDP0000498615	chr9	2675688	2676650	963	AT5G36930.1	Arabidopsis thaliana	disease resistance protein (TIR-NBS-LRR class), putative	46.62	148	78	1	24	170	11	158	1e-36	149
MDP0000948085	chr9	2676434	2677039	606	AT5G36930.2	Arabidopsis thaliana	disease resistance protein (TIR-NBS-LRR class), putative	46.62	148	78	1	24	170	14	161	2e-36	149
MDP0000948086	chr9	2678011	2678337	327	AT5G14510.1	Arabidopsis thaliana	armadillo/beta-catenin repeat family protein	56.25	96	39	1	11	106	235	327	2e-25	110
MDP0000185073	chr9	2683151	2686458	3308	AT4G23160.1	Arabidopsis thaliana	protein kinase family protein	40	170	76	2	665	808	86	255	4e-29	127
MDP0000238524	chr9	2685577	2685930	354	AT3G53480.1	Arabidopsis thaliana	PDR9 (PLEIOTROPIC DRUG RESISTANCE 9); ATPase, coupled to transmembrane movement of substances	53.39	118	46	3	5	117	18	131	1e-26	114
MDP0000285212	chr9	2688233	2694845	6613	AT3G27560.1	Arabidopsis thaliana	ATN1; kinase/ protein serine/threonine kinase/ protein serine/threonine/tyrosine kinase/ protein tyrosine kinase	60.17	354	68	4	184	504	1	314	1e-114	410
MDP0000713635	chr9	2688841	2690350	1510	AT5G36930.2	Arabidopsis thaliana	disease resistance protein (TIR-NBS-LRR class), putative	35.09	171	103	3	11	178	122	287	8e-13	70.9
MDP0000393857	chr9	2689837	2697443	7607	AT5G36930.2	Arabidopsis thaliana	disease resistance protein (TIR-NBS-LRR class), putative	40.76	682	383	12	24	698	14	681	2e-112	404
MDP0000733508	chr9	2694153	2695409	1257	AT4G23160.1	Arabidopsis thaliana	protein kinase family protein	38.34	373	223	3	51	416	64	436	5e-67	251
MDP0000733509	chr9	2695461	2696297	837	AT4G23160.1	Arabidopsis thaliana	protein kinase family protein	41.67	96	56	0	2	97	458	553	5e-16	80.5
MDP0000128946	chr9	2708838	2709796	959	AT3G28630.1	Arabidopsis thaliana	FUNCTIONS IN: molecular_function unknown; INVOLVED IN: biological_process unknown; LOCATED IN: endomembrane system; EXPRESSED IN: leaf whorl, male gametophyte, flower, pollen tube; EXPRESSED DURING: L mature pollen stage, M germinated pollen stage, 4 anthesis; CONTAINS InterPro DOMAIN/s: Protein of unknown function DUF569 (InterPro:IPR007679), Actin_cross-linking (InterPro:IPR008999); BEST Arabid…	50.98	153	73	2	50	202	23	173	4e-42	168
MDP0000217098	chr9	2713293	2715046	1754	AT5G40540.1	Arabidopsis thaliana	protein kinase, putative	53.82	327	50	7	1	228	1	325	4e-82	300
MDP0000190305	chr9	2718414	2719914	1501	AT5G40540.1	Arabidopsis thaliana	protein kinase, putative	81.77	181	26	4	33	208	146	324	2e-81	298
MDP0000306875	chr9	2718849	2720058	1210	AT5G50180.1	Arabidopsis thaliana	protein kinase, putative	62.14	206	31	2	1	159	111	316	4e-65	243
MDP0000190306	chr9	2721683	2722786	1104	AT3G47870.1	Arabidopsis thaliana	LBD27 (LOB DOMAIN-CONTAINING PROTEIN 27)	35.69	297	143	8	16	265	27	322	3e-37	152
MDP0000643230	chr9	2721831	2723790	1960	AT3G47870.1	Arabidopsis thaliana	LBD27 (LOB DOMAIN-CONTAINING PROTEIN 27)	31	271	139	8	42	265	53	322	4e-22	102
MDP0000213784	chr9	2725259	2726217	959	AT3G28630.1	Arabidopsis thaliana	FUNCTIONS IN: molecular_function unknown; INVOLVED IN: biological_process unknown; LOCATED IN: endomembrane system; EXPRESSED IN: leaf whorl, male gametophyte, flower, pollen tube; EXPRESSED DURING: L mature pollen stage, M germinated pollen stage, 4 anthesis; CONTAINS InterPro DOMAIN/s: Protein of unknown function DUF569 (InterPro:IPR007679), Actin_cross-linking (InterPro:IPR008999); BEST Arabid…	50.98	153	73	2	50	202	23	173	4e-42	168
MDP0000549726	chr9	2730357	2731856	1500	AT3G28660.1	Arabidopsis thaliana	pentatricopeptide (PPR) repeat-containing protein	56.28	494	212	3	9	498	9	502	2e-163	572
MDP0000742243	chr9	2731306	2732625	1320	AT3G28660.1	Arabidopsis thaliana	pentatricopeptide (PPR) repeat-containing protein	57.91	430	177	3	9	434	9	438	2e-145	512
MDP0000212260	chr9	2733080	2734049	970	AT3G28630.1	Arabidopsis thaliana	FUNCTIONS IN: molecular_function unknown; INVOLVED IN: biological_process unknown; LOCATED IN: endomembrane system; EXPRESSED IN: leaf whorl, male gametophyte, flower, pollen tube; EXPRESSED DURING: L mature pollen stage, M germinated pollen stage, 4 anthesis; CONTAINS InterPro DOMAIN/s: Protein of unknown function DUF569 (InterPro:IPR007679), Actin_cross-linking (InterPro:IPR008999); BEST Arabid…	57.33	300	119	3	1	294	33	329	2e-88	322
MDP0000158720	chr9	2733567	2737231	3665	AT5G39940.2	Arabidopsis thaliana		64.71	221	78	0	46	266	33	253	4e-71	265
MDP0000539869	chr9	2735562	2736589	1028	ATMG00860.1	Arabidopsis thaliana	hypothetical protein	44.58	83	45	1	39	121	45	126	1e-13	73.6
MDP0000211492	chr9	2739010	2741794	2785	AT3G28700.1	Arabidopsis thaliana	unknown protein	76.78	422	97	1	79	500	50	470	0	701
MDP0000448333	chr9	2742466	2743322	857	AT5G39950.1	Arabidopsis thaliana	ATTRX2 (THIOREDOXIN 2); oxidoreductase, acting on sulfur group of donors, disulfide as acceptor	69.89	93	28	0	26	118	27	119	2e-34	140
MDP0000211494	chr9	2744097	2753274	9178	AT5G15070.1	Arabidopsis thaliana	acid phosphatase/ oxidoreductase/ transition metal ion binding	71.71	1071	198	15	14	1013	12	1048	0	1413
MDP0000376300	chr9	2750433	2752756	2324	AT3G04680.2	Arabidopsis thaliana	CLPS3 (CLP-SIMILAR PROTEIN 3); binding	67.86	140	41	2	1	136	85	224	4e-52	201
MDP0000181717	chr9	2754701	2757362	2662	AT3G04680.2	Arabidopsis thaliana	CLPS3 (CLP-SIMILAR PROTEIN 3); binding	66.22	447	122	5	8	452	24	443	5e-164	574
MDP0000181718	chr9	2758567	2759556	990	AT3G04680.2	Arabidopsis thaliana	CLPS3 (CLP-SIMILAR PROTEIN 3); binding	46.4	125	45	5	8	131	24	127	6e-20	94.4
MDP0000189664	chr9	2759264	2760927	1664	AT3G04680.2	Arabidopsis thaliana	CLPS3 (CLP-SIMILAR PROTEIN 3); binding	68.18	44	13	1	8	51	24	66	1e-10	62.8
MDP0000720270	chr9	2761727	2762141	415	AT3G04680.2	Arabidopsis thaliana	CLPS3 (CLP-SIMILAR PROTEIN 3); binding	73.33	75	19	1	8	82	24	97	2e-28	120
MDP0000175507	chr9	2762381	2762874	494	AT5G27260.1	Arabidopsis thaliana	unknown protein	51.16	86	42	0	1	86	24	109	1e-19	92.4
MDP0000719413	chr9	2764766	2765542	777	ATMG00710.1	Arabidopsis thaliana	hypothetical protein	37.08	89	49	2	55	143	2	83	4e-09	58.5
MDP0000180304	chr9	2767934	2769081	1148	AT5G27260.1	Arabidopsis thaliana	unknown protein	51.16	86	42	0	1	86	24	109	2e-19	91.7
MDP0000379389	chr9	2771591	2774262	2672	AT4G23160.1	Arabidopsis thaliana	protein kinase family protein	42.44	377	212	1	1	372	173	549	3e-92	336
MDP0000156387	chr9	2776399	2778817	2419	AT2G21620.1	Arabidopsis thaliana	RD2	55.56	63	28	0	218	280	119	181	1e-13	74.3
MDP0000209730	chr9	2778007	2779314	1308	AT1G69840.7	Arabidopsis thaliana		70.63	303	70	2	1	303	1	284	2e-111	398
MDP0000662058	chr9	2779105	2782161	3057	AT5G48050.1	Arabidopsis thaliana	unknown protein	28.42	190	120	4	25	212	24	199	5e-12	70.9
MDP0000209731	chr9	2780804	2783400	2597	AT5G15080.1	Arabidopsis thaliana	protein kinase, putative	76	450	90	8	33	472	47	488	0	652
MDP0000419381	chr9	2781253	2782695	1443	ATMG00710.1	Arabidopsis thaliana	hypothetical protein	37.08	89	49	2	109	197	2	83	6e-09	58.5
MDP0000209732	chr9	2786403	2787892	1490	AT5G41980.1	Arabidopsis thaliana	unknown protein	41.44	222	116	3	178	399	55	262	3e-41	166
MDP0000456836	chr9	2787064	2787829	766	AT4G23160.1	Arabidopsis thaliana	protein kinase family protein	37.67	146	90	1	40	184	426	571	2e-25	112
MDP0000127646	chr9	2787106	2790862	3757	AT3G04680.2	Arabidopsis thaliana	CLPS3 (CLP-SIMILAR PROTEIN 3); binding	51.17	299	92	4	10	254	75	373	6e-77	285
MDP0000250515	chr9	2790373	2791463	1091	AT5G62740.1	Arabidopsis thaliana	band 7 family protein	70.78	219	64	0	1	219	1	219	2e-84	308
MDP0000138908	chr9	2792595	2793893	1299	AT1G69840.7	Arabidopsis thaliana		75.87	286	69	0	1	286	1	286	6e-125	443
MDP0000517518	chr9	2794153	2796201	2049	AT5G15870.1	Arabidopsis thaliana	glycosyl hydrolase family 81 protein	61.64	657	234	9	38	682	62	712	0	709
MDP0000250518	chr9	2797194	2803901	6708	AT3G01280.1	Arabidopsis thaliana	VDAC1 (VOLTAGE DEPENDENT ANION CHANNEL 1); voltage-gated anion channel	71.43	273	74	1	347	615	4	276	2e-111	400
MDP0000828844	chr9	2805303	2806104	802	AT3G28730.1	Arabidopsis thaliana	ATHMG (ARABIDOPSIS THALIANA HIGH MOBILITY GROUP); transcription factor	77.78	81	18	0	87	167	564	644	9e-35	142
MDP0000518885	chr9	2806446	2810203	3758	AT5G15110.1	Arabidopsis thaliana	lyase/ pectate lyase	57.11	464	168	5	9	448	5	461	2e-140	496
MDP0000429260	chr9	2812865	2814367	1503	AT4G23160.1	Arabidopsis thaliana	protein kinase family protein	39.16	452	271	2	1	448	102	553	1e-94	343
MDP0000286316	chr9	2814826	2819626	4801	AT5G15130.1	Arabidopsis thaliana	WRKY72; transcription factor	33.18	223	117	7	164	359	9	226	2e-12	70.1
MDP0000320993	chr9	2820579	2822549	1971	AT3G54320.1	Arabidopsis thaliana	WRI1 (WRINKLED 1); DNA binding / transcription factor	49.52	208	67	4	61	256	56	237	5e-42	168
MDP0000297698	chr9	2822221	2823877	1657	AT3G54320.1	Arabidopsis thaliana	WRI1 (WRINKLED 1); DNA binding / transcription factor	76.72	189	43	1	27	215	50	237	5e-76	281
MDP0000201554	chr9	2824963	2827449	2487	AT3G28720.1	Arabidopsis thaliana	unknown protein	64.93	653	217	7	31	676	36	683	0	719
MDP0000320994	chr9	2824991	2830348	5358	AT3G28730.1	Arabidopsis thaliana	ATHMG (ARABIDOPSIS THALIANA HIGH MOBILITY GROUP); transcription factor	80.53	457	88	1	164	619	16	472	0	713
MDP0000186576	chr9	2825540	2827880	2341	AT5G39890.1	Arabidopsis thaliana	unknown protein	51.49	303	91	4	24	323	27	276	1e-84	310
MDP0000201555	chr9	2830054	2831824	1771	AT3G54320.1	Arabidopsis thaliana	WRI1 (WRINKLED 1); DNA binding / transcription factor	57.63	177	58	2	2	161	61	237	7e-47	184
MDP0000482731	chr9	2830690	2834422	3733	AT5G15110.1	Arabidopsis thaliana	lyase/ pectate lyase	66.3	368	117	2	37	397	94	461	1e-131	466
MDP0000186579	chr9	2839514	2842520	3007	AT3G28715.1	Arabidopsis thaliana	H+-transporting two-sector ATPase, putative	91.74	351	29	0	1	351	1	351	0	687
MDP0000165158	chr9	2844927	2847267	2341	AT5G39890.1	Arabidopsis thaliana	unknown protein	51.49	303	91	4	24	323	27	276	1e-84	310
MDP0000186581	chr9	2847721	2849488	1768	AT3G54320.3	Arabidopsis thaliana	WRI1 (WRINKLED 1); DNA binding / transcription factor	75.92	191	45	1	55	245	48	237	3e-76	281
MDP0000286321	chr9	2850369	2852412	2044	AT3G28720.1	Arabidopsis thaliana	unknown protein	70.7	454	129	2	205	655	235	687	0	645
MDP0000286322	chr9	2853179	2855147	1969	AT3G54320.1	Arabidopsis thaliana	WRI1 (WRINKLED 1); DNA binding / transcription factor	49.52	208	67	4	61	256	56	237	6e-42	168
MDP0000186584	chr9	2857583	2862760	5178	AT3G28730.1	Arabidopsis thaliana	ATHMG (ARABIDOPSIS THALIANA HIGH MOBILITY GROUP); transcription factor	71.72	534	91	3	1	533	1	475	0	749
MDP0000124406	chr9	2866784	2870251	3468	AT5G39900.1	Arabidopsis thaliana	GTP binding / GTPase/ translation elongation factor	76.52	609	124	4	1	607	1	592	0	956
MDP0000057960	chr9	2868062	2871907	3846	AT5G39900.1	Arabidopsis thaliana	GTP binding / GTPase/ translation elongation factor	77.32	679	138	3	1	679	1	663	0	1048
MDP0000452559	chr9	2872733	2874447	1715	AT5G15130.1	Arabidopsis thaliana	WRKY72; transcription factor	43.42	433	168	11	1	381	60	467	3e-55	213
MDP0000580570	chr9	2918603	2919690	1088	AT3G47800.1	Arabidopsis thaliana	aldose 1-epimerase family protein	50.41	121	51	1	8	119	235	355	1e-28	121
MDP0000186139	chr9	2931501	2935189	3689	AT5G15080.1	Arabidopsis thaliana	protein kinase, putative	70.82	449	116	5	31	471	47	488	1e-178	622
MDP0000186140	chr9	2935836	2938653	2818	AT3G28760.2	Arabidopsis thaliana	FUNCTIONS IN: molecular_function unknown; INVOLVED IN: biological_process unknown; EXPRESSED IN: 20 plant structures; EXPRESSED DURING: 13 growth stages; CONTAINS InterPro DOMAIN/s: 3-dehydroquinate synthase, prokaryotic-type (InterPro:IPR002812); Has 259 Blast hits to 259 proteins in 76 species: Archae - 86; Bacteria - 48; Metazoa - 0; Fungi - 0; Plants - 39; Viruses - 0; Other Eukaryotes - 86 (…	56.28	414	118	6	85	497	93	444	5e-122	435
MDP0000262452	chr9	2936990	2939966	2977	AT3G28760.2	Arabidopsis thaliana	FUNCTIONS IN: molecular_function unknown; INVOLVED IN: biological_process unknown; EXPRESSED IN: 20 plant structures; EXPRESSED DURING: 13 growth stages; CONTAINS InterPro DOMAIN/s: 3-dehydroquinate synthase, prokaryotic-type (InterPro:IPR002812); Has 259 Blast hits to 259 proteins in 76 species: Archae - 86; Bacteria - 48; Metazoa - 0; Fungi - 0; Plants - 39; Viruses - 0; Other Eukaryotes - 86 (…	51.93	414	113	7	85	474	93	444	4e-108	388
MDP0000262453	chr9	2940613	2944302	3690	AT5G15080.1	Arabidopsis thaliana	protein kinase, putative	70.82	449	116	5	31	471	47	488	3e-178	621
MDP0000677842	chr9	2958750	2959808	1059	AT5G39865.1	Arabidopsis thaliana	glutaredoxin family protein	47.49	379	106	14	1	348	1	317	3e-65	245
MDP0000615196	chr9	2964233	2965537	1305	AT5G39865.1	Arabidopsis thaliana	glutaredoxin family protein	47.84	464	136	14	1	433	1	389	1e-82	303
MDP0000124827	chr9	2976107	2977994	1888	AT5G15150.1	Arabidopsis thaliana	ATHB-3 (ARABIDOPSIS THALIANA HOMEOBOX 3); DNA binding / sequence-specific DNA binding / transcription factor	47.12	312	116	9	1	294	22	302	3e-59	225
MDP0000232369	chr9	3006188	3009630	3443	AT5G39850.1	Arabidopsis thaliana	40S ribosomal protein S9 (RPS9C)	93.85	179	11	0	37	215	1	179	2e-95	345
MDP0000832105	chr9	3013006	3014686	1681	AT1G50010.1	Arabidopsis thaliana	TUA2; structural constituent of cytoskeleton	98.39	435	7	0	1	435	1	435	0	858
MDP0000320690	chr9	3021773	3028630	6858	AT3G28860.1	Arabidopsis thaliana	ABCB19; ATPase, coupled to transmembrane movement of substances / auxin efflux transmembrane transporter	83.59	1255	175	5	7	1240	8	1252	0	1987
MDP0000127856	chr9	3035761	3036664	904	AT3G28860.1	Arabidopsis thaliana	ABCB19; ATPase, coupled to transmembrane movement of substances / auxin efflux transmembrane transporter	82.58	155	26	1	7	160	8	162	2e-75	278
MDP0000320691	chr9	3040457	3041422	966	AT3G28857.1	Arabidopsis thaliana	transcription regulator	69.57	92	26	2	1	90	1	92	9e-30	124
MDP0000503094	chr9	3050850	3064076	13227	AT3G55160.1	Arabidopsis thaliana	EXPRESSED IN: 11 plant structures; EXPRESSED DURING: 4 anthesis, F mature embryo stage, petal differentiation and expansion stage, D bilateral stage, E expanded cotyledon stage; CONTAINS InterPro DOMAIN/s: HEAT (InterPro:IPR000357); Has 244 Blast hits to 237 proteins in 110 species: Archae - 0; Bacteria - 0; Metazoa - 124; Fungi - 72; Plants - 17; Viruses - 0; Other Eukaryotes - 31 (source: NCBI …	58.13	2238	784	34	747	2962	1	2107	0	2277
MDP0000252227	chr9	3051720	3058817	7098	AT3G28880.1	Arabidopsis thaliana	protein binding	45.31	437	184	9	44	466	57	452	3e-76	284
MDP0000348749	chr9	3064743	3066584	1842	AT1G18800.1	Arabidopsis thaliana	NRP2 (NAP1-RELATED PROTEIN 2); DNA binding / chromatin binding / histone binding	63.69	179	60	2	17	195	1	174	9e-61	229
MDP0000298615	chr9	3065229	3068295	3067	AT1G18800.1	Arabidopsis thaliana	NRP2 (NAP1-RELATED PROTEIN 2); DNA binding / chromatin binding / histone binding	54.31	232	86	4	1	223	1	221	1e-61	233
MDP0000252231	chr9	3069109	3082872	13764	AT1G69670.1	Arabidopsis thaliana	CUL3B (CULLIN 3B); protein binding / ubiquitin-protein ligase	80.66	729	140	1	1	729	1	728	0	1238
MDP0000730738	chr9	3084553	3086418	1866	AT5G39820.1	Arabidopsis thaliana	anac094 (Arabidopsis NAC domain containing protein 94); transcription factor	69.71	208	40	4	2	195	8	206	1e-82	303
MDP0000144348	chr9	3092341	3095846	3506	AT5G39830.1	Arabidopsis thaliana	DEG8; peptidase/ serine-type peptidase	68.13	455	129	4	19	473	10	448	3e-167	585
MDP0000129561	chr9	3097141	3098531	1391	AT1G26880.1	Arabidopsis thaliana	60S ribosomal protein L34 (RPL34A)	90.83	120	11	0	1	120	1	120	2e-48	187
MDP0000219359	chr9	3108168	3109598	1431	AT3G47600.1	Arabidopsis thaliana	ATMYB94 (MYB DOMAIN PROTEIN 94); DNA binding / transcription factor	53.53	340	112	9	1	318	1	316	7e-80	294
MDP0000149102	chr9	3111367	3112797	1431	AT3G47600.1	Arabidopsis thaliana	ATMYB94 (MYB DOMAIN PROTEIN 94); DNA binding / transcription factor	53.53	340	112	9	1	318	1	316	7e-80	294
MDP0000533145	chr9	3122127	3123806	1680	AT1G62970.1	Arabidopsis thaliana	DNAJ heat shock N-terminal domain-containing protein	31.14	167	105	3	119	279	389	551	1e-09	62
MDP0000934043	chr9	3134866	3135138	273	AT3G28917.1	Arabidopsis thaliana	MIF2 (MINI ZINC FINGER 2); DNA binding	68.69	99	21	2	1	89	1	99	3e-21	96.7
MDP0000821959	chr9	3150902	3151963	1062	AT3G28920.1	Arabidopsis thaliana	AtHB34 (ARABIDOPSIS THALIANA HOMEOBOX PROTEIN 34); DNA binding / transcription factor	58.98	256	84	5	18	268	12	251	7e-52	201
MDP0000229958	chr9	3175216	3176189	974	AT5G15230.1	Arabidopsis thaliana	GASA4 (GAST1 PROTEIN HOMOLOG 4)	68.48	92	28	1	17	108	16	106	2e-22	100
MDP0000229959	chr9	3177219	3179213	1995	AT2G02960.5	Arabidopsis thaliana	zinc finger (C3HC4-type RING finger) family protein	50	84	38	1	55	138	39	118	2e-19	93.2
MDP0000229361	chr9	3177277	3182657	5381	ATMG00810.1	Arabidopsis thaliana	hypothetical protein	43.01	93	52	1	637	729	13	104	7e-13	73.2
MDP0000538995	chr9	3177766	3177948	183	AT5G37820.1	Arabidopsis thaliana	NIP4;2 (NOD26-LIKE INTRINSIC PROTEIN 4;2); water channel	46.3	54	29	0	1	54	213	266	3e-11	63.5
MDP0000596998	chr9	3180341	3188053	7713	AT4G10380.1	Arabidopsis thaliana	NIP5;1; arsenite transmembrane transporter/ boron transporter/ water channel	47.92	96	50	0	24	119	145	240	1e-15	78.2
MDP0000229362	chr9	3186382	3188201	1820	AT2G02960.5	Arabidopsis thaliana	zinc finger (C3HC4-type RING finger) family protein	50	84	38	1	55	138	39	118	1e-19	93.6
MDP0000150844	chr9	3187721	3190425	2705	ATMG00810.1	Arabidopsis thaliana	hypothetical protein	43.01	93	52	1	89	181	13	104	1e-13	73.9
MDP0000596999	chr9	3188210	3188392	183	AT5G37820.1	Arabidopsis thaliana	NIP4;2 (NOD26-LIKE INTRINSIC PROTEIN 4;2); water channel	46.3	54	29	0	1	54	213	266	3e-11	63.5
MDP0000822920	chr9	3191358	3191540	183	AT5G37820.1	Arabidopsis thaliana	NIP4;2 (NOD26-LIKE INTRINSIC PROTEIN 4;2); water channel	46.3	54	29	0	1	54	213	266	3e-11	63.5
MDP0000822921	chr9	3201364	3203262	1899	AT3G28960.1	Arabidopsis thaliana	amino acid transporter family protein	63.68	402	145	1	32	432	2	403	2e-150	528
MDP0000165255	chr9	3203658	3208500	4843	AT5G15250.1	Arabidopsis thaliana	FTSH6 (FTSH PROTEASE 6); ATP-dependent peptidase/ ATPase/ metallopeptidase/ peptidase/ zinc ion binding	77.51	618	86	3	54	659	93	669	0	890
MDP0000171231	chr9	3209112	3209813	702	AT3G01170.1	Arabidopsis thaliana	structural constituent of ribosome	57.87	235	77	7	1	233	1	215	4e-62	234
MDP0000202115	chr9	3209444	3210151	708	AT1G09157.1	Arabidopsis thaliana	unknown protein	58.3	247	87	4	1	235	1	243	5e-65	244
MDP0000270265	chr9	3209750	3212945	3196	AT1G09157.1	Arabidopsis thaliana	unknown protein	54.51	244	93	5	1	230	1	240	1e-54	210
MDP0000283839	chr9	3215719	3219721	4003	AT3G01180.1	Arabidopsis thaliana	AtSS2 (starch synthase 2); transferase, transferring glycosyl groups	65.59	741	186	7	99	792	74	792	0	966
MDP0000283840	chr9	3220552	3223289	2738	AT3G28970.1	Arabidopsis thaliana	AAR3 (antiauxin-resistant 3)	53.01	332	105	7	1	322	1	291	1e-80	296
MDP0000302749	chr9	3224375	3226644	2270	AT5G52140.1	Arabidopsis thaliana	protein binding / zinc ion binding	42.62	61	32	2	210	270	223	280	9e-08	54.7
MDP0000419001	chr9	3227314	3229434	2121	AT5G50390.1	Arabidopsis thaliana	pentatricopeptide (PPR) repeat-containing protein	61.51	717	249	7	1	706	1	701	0	866
MDP0000302751	chr9	3231228	3234780	3553	AT3G42170.1	Arabidopsis thaliana	DNA binding	45	100	55	0	199	298	576	675	2e-21	100
MDP0000625922	chr9	3236247	3236456	210	AT4G23160.1	Arabidopsis thaliana	protein kinase family protein	43.48	69	35	1	4	68	176	244	6e-13	68.9
MDP0000625923	chr9	3236520	3237520	1001	AT4G23160.1	Arabidopsis thaliana	protein kinase family protein	37.76	286	140	3	2	249	269	554	7e-52	201
MDP0000598637	chr9	3238695	3241146	2452	AT3G47500.1	Arabidopsis thaliana	CDF3 (CYCLING DOF FACTOR 3); DNA binding / protein binding / transcription factor	49.6	377	149	13	144	510	101	446	5e-74	275
MDP0000269678	chr9	3241372	3243816	2445	AT3G47500.1	Arabidopsis thaliana	CDF3 (CYCLING DOF FACTOR 3); DNA binding / protein binding / transcription factor	49.6	377	149	13	144	510	101	446	5e-74	275
MDP0000309279	chr9	3249560	3253356	3797	AT3G01150.1	Arabidopsis thaliana	PTB1 (POLYPYRIMIDINE TRACT-BINDING PROTEIN 1); RNA binding / nucleic acid binding / nucleotide binding	67.68	393	60	6	1	346	1	373	3e-145	511
MDP0000432497	chr9	3249924	3251020	1097	AT2G03090.1	Arabidopsis thaliana	ATEXPA15 (ARABIDOPSIS THALIANA EXPANSIN A15)	77.73	247	47	1	1	239	6	252	4e-87	317
MDP0000432498	chr9	3253746	3255860	2115	AT5G39680.1	Arabidopsis thaliana	EMB2744 (EMBRYO DEFECTIVE 2744)	54.41	691	315	0	14	704	20	710	0	807
MDP0000432499	chr9	3256551	3257150	600	AT5G39670.1	Arabidopsis thaliana	calcium-binding EF hand family protein	47.59	187	87	3	15	199	27	204	2e-35	145
MDP0000574554	chr9	3259794	3260890	1097	AT2G03090.1	Arabidopsis thaliana	ATEXPA15 (ARABIDOPSIS THALIANA EXPANSIN A15)	77.73	247	47	1	1	239	6	252	4e-87	317
MDP0000574555	chr9	3263615	3265729	2115	AT5G39680.1	Arabidopsis thaliana	EMB2744 (EMBRYO DEFECTIVE 2744)	54.41	691	315	0	14	704	20	710	0	807
MDP0000574556	chr9	3266420	3267019	600	AT5G39670.1	Arabidopsis thaliana	calcium-binding EF hand family protein	47.59	187	87	3	15	199	27	204	2e-35	145
MDP0000198422	chr9	3269986	3271194	1209	AT1G73066.1	Arabidopsis thaliana	protein binding	46.59	88	47	0	3	90	99	186	5e-17	82.4
MDP0000606482	chr9	3275854	3277275	1422	AT5G15270.1	Arabidopsis thaliana	KH domain-containing protein	62.87	342	113	4	4	345	11	338	1e-92	336
MDP0000606008	chr9	3279310	3280633	1324	AT5G15270.1	Arabidopsis thaliana	KH domain-containing protein	60.12	326	109	5	4	329	11	315	3e-78	288
MDP0000127332	chr9	3287414	3291211	3798	AT5G15280.1	Arabidopsis thaliana	pentatricopeptide (PPR) repeat-containing protein	45.23	1185	637	7	80	1260	48	1224	0	1033
MDP0000605318	chr9	3287805	3289130	1326	AT5G15270.1	Arabidopsis thaliana	KH domain-containing protein	64.48	259	88	1	1	259	242	496	5e-81	297
MDP0000127333	chr9	3293147	3293922	776	AT5G15290.1	Arabidopsis thaliana	integral membrane family protein	60.12	173	58	2	1	171	1	164	9e-43	169
MDP0000212849	chr9	3297519	3301316	3798	AT5G15280.1	Arabidopsis thaliana	pentatricopeptide (PPR) repeat-containing protein	45.32	1185	636	7	80	1260	48	1224	0	1034
MDP0000306164	chr9	3303089	3303864	776	AT5G15290.1	Arabidopsis thaliana	integral membrane family protein	60.12	173	58	2	1	171	1	164	9e-43	169
MDP0000270492	chr9	3313184	3318226	5043	AT1G21280.1	Arabidopsis thaliana	unknown protein	29.63	189	125	4	35	216	39	226	2e-17	88.2
MDP0000420245	chr9	3318553	3318774	222	AT1G31930.3	Arabidopsis thaliana		64.91	57	19	1	1	56	1	57	7e-16	79
MDP0000135494	chr9	3322214	3323058	845	AT5G65220.1	Arabidopsis thaliana	ribosomal protein L29 family protein	84.78	46	7	0	48	93	113	158	2e-08	54.3
MDP0000563776	chr9	3322316	3326612	4297	AT5G65220.1	Arabidopsis thaliana	ribosomal protein L29 family protein	63.52	159	52	2	62	217	3	158	2e-37	152
MDP0000289424	chr9	3348986	3356583	7598	AT1G32260.1	Arabidopsis thaliana	unknown protein	59.76	169	61	2	1	165	1	166	2e-53	205
MDP0000190637	chr9	3357800	3358267	468	AT1G32250.1	Arabidopsis thaliana	calmodulin, putative	61.82	165	52	2	1	154	1	165	4e-50	193
MDP0000464640	chr9	3358959	3360625	1667	AT1G62970.1	Arabidopsis thaliana	DNAJ heat shock N-terminal domain-containing protein	36.29	124	69	3	64	178	396	518	5e-07	52
MDP0000243535	chr9	3360101	3361338	1238	AT5G25830.1	Arabidopsis thaliana	zinc finger (GATA type) family protein	84.91	53	8	0	1	53	237	289	2e-21	99.8
MDP0000145172	chr9	3366634	3367431	798	AT5G03490.1	Arabidopsis thaliana	UDP-glucoronosyl/UDP-glucosyl transferase family protein	50.82	244	116	4	6	247	19	260	6e-54	207
MDP0000452163	chr9	3368297	3370785	2489	AT5G03490.1	Arabidopsis thaliana	UDP-glucoronosyl/UDP-glucosyl transferase family protein	50.75	398	169	7	127	518	89	465	9e-104	374
MDP0000690933	chr9	3370719	3372456	1738	AT5G46880.1	Arabidopsis thaliana	HB-7 (HOMEOBOX-7); DNA binding / transcription factor	45.21	219	63	5	1	170	2	212	5e-37	150
MDP0000876192	chr9	3373445	3374044	600	AT5G15290.1	Arabidopsis thaliana	integral membrane family protein	60.71	112	41	2	1	110	47	157	1e-27	118
MDP0000749087	chr9	3375963	3382718	6756	AT5G15300.1	Arabidopsis thaliana	pentatricopeptide (PPR) repeat-containing protein	60.85	544	206	4	92	630	1	542	0	699
MDP0000276763	chr9	3376097	3377716	1620	AT5G15300.1	Arabidopsis thaliana	pentatricopeptide (PPR) repeat-containing protein	54.78	544	188	6	1	488	1	542	1e-172	602
MDP0000276765	chr9	3388259	3389516	1258	AT5G61430.1	Arabidopsis thaliana	ANAC100 (ARABIDOPSIS NAC DOMAIN CONTAINING PROTEIN 100); transcription factor	56.27	359	125	8	1	350	1	336	9e-99	357
MDP0000776374	chr9	3389720	3390277	558	AT2G35490.1	Arabidopsis thaliana	plastid-lipid associated protein PAP, putative	57.5	120	42	2	67	185	97	208	1e-22	102
MDP0000278681	chr9	3395621	3400814	5194	AT5G15310.1	Arabidopsis thaliana	ATMYB16 (MYB DOMAIN PROTEIN 16); DNA binding / transcription factor	53.98	389	116	9	52	440	1	326	2e-90	329
MDP0000820655	chr9	3402493	3405231	2739	AT3G19760.1	Arabidopsis thaliana	eukaryotic translation initiation factor 4A, putative / eIF-4A, putative / DEAD box RNA helicase, putative	81.94	382	69	0	6	387	27	408	0	668
MDP0000317245	chr9	3404643	3406551	1909	AT5G15330.1	Arabidopsis thaliana	SPX4 (SPX DOMAIN GENE 4)	58.56	333	113	7	1	328	1	313	1e-83	306
MDP0000227669	chr9	3408141	3411456	3316	AT3G01120.1	Arabidopsis thaliana	MTO1 (METHIONINE OVERACCUMULATION 1); cystathionine gamma-synthase	81.67	420	51	3	129	548	170	563	0	707
MDP0000317247	chr9	3413305	3417390	4086	AT3G01120.1	Arabidopsis thaliana	MTO1 (METHIONINE OVERACCUMULATION 1); cystathionine gamma-synthase	87.16	148	19	0	108	255	416	563	5e-75	277
MDP0000121476	chr9	3415247	3417353	2107	AT5G15310.1	Arabidopsis thaliana	ATMYB16 (MYB DOMAIN PROTEIN 16); DNA binding / transcription factor	54.5	389	114	10	1	389	1	326	2e-91	332
MDP0000567413	chr9	3423825	3424058	234	AT4G23160.1	Arabidopsis thaliana	protein kinase family protein	41.1	73	43	0	1	73	482	554	3e-12	66.6
MDP0000242498	chr9	3427242	3430906	3665	AT3G29060.1	Arabidopsis thaliana	LOCATED IN: integral to membrane; EXPRESSED IN: 6 plant structures; EXPRESSED DURING: L mature pollen stage, M germinated pollen stage, 4 anthesis, petal differentiation and expansion stage; CONTAINS InterPro DOMAIN/s: EXS, C-terminal (InterPro:IPR004342), SPX, N-terminal (InterPro:IPR004331); BEST Arabidopsis thaliana protein match is: unknown protein (TAIR:AT1G14040.1); Has 970 Blast hits to 88…	56.11	827	277	10	1	776	1	792	0	838
MDP0000549344	chr9	3427688	3429383	1696	AT3G29090.1	Arabidopsis thaliana	pectinesterase family protein	87.19	203	26	0	5	207	6	208	1e-105	379
MDP0000911051	chr9	3429472	3430386	915	AT3G01140.1	Arabidopsis thaliana	MYB106 (myb domain protein 106); DNA binding / transcription factor	40.39	307	129	6	3	304	131	388	1e-37	154
MDP0000242499	chr9	3432182	3434090	1909	AT5G15330.1	Arabidopsis thaliana	SPX4 (SPX DOMAIN GENE 4)	58.56	333	113	7	1	328	1	313	1e-83	306
MDP0000133954	chr9	3435272	3438610	3339	AT4G29090.1	Arabidopsis thaliana	reverse transcriptase, putative / RNA-dependent DNA polymerase, putative	33.57	283	173	6	595	867	1	278	2e-32	138
MDP0000744772	chr9	3439556	3441540	1985	AT1G26690.1	Arabidopsis thaliana	emp24/gp25L/p24 family protein	63.73	204	74	0	8	211	11	214	2e-78	288
MDP0000501447	chr9	3442507	3444396	1890	AT1G26690.1	Arabidopsis thaliana	emp24/gp25L/p24 family protein	64.22	204	73	0	8	211	11	214	4e-79	290
MDP0000170438	chr9	3445218	3446705	1488	AT2G20540.1	Arabidopsis thaliana	pentatricopeptide (PPR) repeat-containing protein	38.05	473	286	4	22	493	18	484	8e-97	351
MDP0000170439	chr9	3447533	3449258	1726	AT5G39570.1	Arabidopsis thaliana	unknown protein	43.21	243	71	8	1	236	1	183	6e-24	109
MDP0000376664	chr9	3448862	3450557	1696	AT3G29090.1	Arabidopsis thaliana	pectinesterase family protein	86.7	203	27	0	5	207	6	208	8e-105	376
MDP0000376665	chr9	3451147	3451706	560	AT3G29075.1	Arabidopsis thaliana	glycine-rich protein	50	96	46	2	8	102	3	97	7e-17	82.8
MDP0000501451	chr9	3452263	3455985	3723	AT4G23160.1	Arabidopsis thaliana	protein kinase family protein	46.18	262	137	1	983	1240	85	346	1e-60	232
MDP0000501452	chr9	3455986	3456756	771	AT4G23160.1	Arabidopsis thaliana	protein kinase family protein	43.51	239	130	4	1	237	348	583	1e-47	186
MDP0000514955	chr9	3457485	3458015	531	AT4G23160.1	Arabidopsis thaliana	protein kinase family protein	46.79	156	78	4	4	157	431	583	1e-31	132
MDP0000514956	chr9	3458250	3458444	195	AT3G29075.1	Arabidopsis thaliana	glycine-rich protein	56	50	21	1	8	57	3	51	4e-08	52.8
MDP0000252943	chr9	3459027	3459754	728	AT3G29090.1	Arabidopsis thaliana	pectinesterase family protein	81.25	112	21	0	5	116	6	117	3e-51	196
MDP0000285225	chr9	3467011	3469530	2520	AT5G15340.1	Arabidopsis thaliana	pentatricopeptide (PPR) repeat-containing protein	54.9	153	62	3	180	326	249	400	9e-44	174
MDP0000790904	chr9	3467463	3468755	1293	AT5G39530.1	Arabidopsis thaliana	unknown protein	35.78	218	120	4	1	216	1	200	3e-37	151
MDP0000745895	chr9	3470843	3472141	1299	AT5G39530.1	Arabidopsis thaliana	unknown protein	29.82	218	105	4	1	188	1	200	7e-26	113
MDP0000095013	chr9	3510893	3516452	5560	AT3G01100.1	Arabidopsis thaliana	HYP1 (HYPOTHETICAL PROTEIN 1)	65.52	696	235	3	1	695	1	692	0	894
MDP0000471558	chr9	3516488	3518168	1681	AT3G29090.1	Arabidopsis thaliana	pectinesterase family protein	48.57	175	32	2	2	118	143	317	2e-39	157
MDP0000173414	chr9	3517976	3520356	2381	AT1G12220.2	Arabidopsis thaliana		39.88	800	402	15	1	746	1	775	1e-134	477
MDP0000309732	chr9	3521064	3522557	1494	AT5G39530.1	Arabidopsis thaliana	unknown protein	30.09	226	110	4	1	196	1	208	1e-27	119
MDP0000173500	chr9	3521191	3525035	3845	AT3G01090.2	Arabidopsis thaliana	AKIN10 (Arabidopsis SNF1 kinase homolog 10); protein binding / protein kinase	75.74	437	60	4	17	432	87	498	0	674
MDP0000191787	chr9	3522615	3524000	1386	AT3G29170.1	Arabidopsis thaliana	unknown protein	65.83	120	35	1	82	195	2	121	2e-27	118
MDP0000471561	chr9	3523651	3524040	390	AT5G15340.1	Arabidopsis thaliana	pentatricopeptide (PPR) repeat-containing protein	60.68	117	45	1	6	122	285	400	2e-41	163
MDP0000471562	chr9	3524726	3529216	4491	AT4G23160.1	Arabidopsis thaliana	protein kinase family protein	43.75	528	280	7	680	1199	85	603	4e-114	410
MDP0000191788	chr9	3526168	3529615	3448	AT3G01090.2	Arabidopsis thaliana	AKIN10 (Arabidopsis SNF1 kinase homolog 10); protein binding / protein kinase	85.56	478	66	2	1	478	24	498	0	861
MDP0000276536	chr9	3526189	3527451	1263	AT5G19790.1	Arabidopsis thaliana	RAP2.11 (related to AP2 11); DNA binding / transcription factor	72.5	80	19	2	45	124	19	95	8e-19	92
MDP0000239993	chr9	3533965	3536110	2146	AT3G47570.1	Arabidopsis thaliana	leucine-rich repeat transmembrane protein kinase, putative	42.38	597	309	5	42	605	22	616	2e-93	340
MDP0000147450	chr9	3534050	3535844	1795	AT3G29180.2	Arabidopsis thaliana		49.05	422	145	10	1	408	1	366	1e-100	363
MDP0000242596	chr9	3537891	3546179	8289	AT1G18670.1	Arabidopsis thaliana	IBS1 (IMPAIRED IN BABA-INDUCED STERILITY 1); ATP binding / kinase/ protein kinase/ protein serine/threonine kinase/ protein tyrosine kinase	52.63	627	225	13	645	1222	100	703	4e-174	609
MDP0000299683	chr9	3547842	3557627	9786	ATMG00810.1	Arabidopsis thaliana	hypothetical protein	38.25	217	99	4	765	947	13	228	2e-31	135
MDP0000280817	chr9	3551779	3563327	11549	AT3G29185.1	Arabidopsis thaliana	unknown protein	62.32	414	121	6	310	706	1	396	7e-143	504
MDP0000120460	chr9	3552287	3554627	2341	AT3G29185.1	Arabidopsis thaliana	unknown protein	65.97	382	123	2	35	409	15	396	4e-147	518
MDP0000703468	chr9	3566097	3569720	3624	AT2G47710.1	Arabidopsis thaliana	universal stress protein (USP) family protein	53.42	73	33	1	5	77	7	78	7e-15	75.5
MDP0000179145	chr9	3568378	3571919	3542	AT2G03340.1	Arabidopsis thaliana	WRKY3; transcription factor	50.47	529	201	16	23	526	20	512	8e-99	358
MDP0000910257	chr9	3576390	3576713	324	AT5G15350.1	Arabidopsis thaliana	plastocyanin-like domain-containing protein	53.4	103	47	1	2	103	68	170	5e-28	119
MDP0000315601	chr9	3577709	3581386	3678	AT4G23160.1	Arabidopsis thaliana	protein kinase family protein	40.54	74	44	0	96	169	327	400	4e-10	61.6
MDP0000315602	chr9	3582294	3587375	5082	AT1G69390.1	Arabidopsis thaliana	ATMINE1 (Arabidopsis homologue of bacterial MinE 1); protein binding	57.46	181	77	0	268	448	34	214	2e-51	200
MDP0000184159	chr9	3589171	3593691	4521	AT1G02510.1	Arabidopsis thaliana	TPK4; outward rectifier potassium channel	34.73	167	97	3	223	377	64	230	2e-07	53.9
MDP0000558183	chr9	3590130	3592781	2652	AT4G23160.1	Arabidopsis thaliana	protein kinase family protein	42.6	223	118	2	668	883	60	279	6e-54	209
MDP0000150762	chr9	3593003	3597115	4113	AT4G23160.1	Arabidopsis thaliana	protein kinase family protein	48.95	380	186	3	1	374	210	587	7e-98	355
MDP0000829242	chr9	3595370	3595675	306	AT3G29230.1	Arabidopsis thaliana	pentatricopeptide (PPR) repeat-containing protein	68.42	57	18	0	20	76	151	207	1e-16	81.6
MDP0000184161	chr9	3597508	3602826	5319	AT3G29230.1	Arabidopsis thaliana	pentatricopeptide (PPR) repeat-containing protein	47.86	140	48	1	532	646	448	587	1e-32	138
MDP0000293857	chr9	3607347	3608747	1401	AT5G15350.1	Arabidopsis thaliana	plastocyanin-like domain-containing protein	54	150	68	1	21	169	21	170	1e-45	179
MDP0000196553	chr9	3610747	3611748	1002	AT5G15350.1	Arabidopsis thaliana	plastocyanin-like domain-containing protein	57.8	109	46	0	21	129	21	129	8e-37	148
MDP0000858108	chr9	3611190	3611681	492	AT1G65810.2	Arabidopsis thaliana		46.99	83	44	0	18	100	19	101	2e-13	70.5
MDP0000172477	chr9	3611190	3614794	3605	AT1G65780.1	Arabidopsis thaliana	tRNA-splicing endonuclease positive effector-related	36.01	586	300	14	18	543	8	578	6e-87	318
MDP0000296615	chr9	3612261	3613886	1626	AT1G65810.1	Arabidopsis thaliana	tRNA-splicing endonuclease positive effector-related	49	449	182	7	16	439	309	735	2e-106	382
MDP0000196554	chr9	3613199	3616075	2877	AT3G29200.1	Arabidopsis thaliana	CM1 (CHORISMATE MUTASE 1); L-ascorbate peroxidase/ chorismate mutase	58.11	370	108	5	1	353	1	340	1e-113	406
MDP0000294913	chr9	3615225	3620686	5462	AT3G29200.1	Arabidopsis thaliana	CM1 (CHORISMATE MUTASE 1); L-ascorbate peroxidase/ chorismate mutase	71.7	106	30	0	153	258	71	176	1e-41	167
MDP0000195538	chr9	3620654	3622152	1499	AT1G65780.1	Arabidopsis thaliana	tRNA-splicing endonuclease positive effector-related	43.7	389	196	7	18	393	8	386	4e-74	275
MDP0000627134	chr9	3623677	3624756	1080	AT4G00980.1	Arabidopsis thaliana	zinc knuckle (CCHC-type) family protein	23.66	279	204	6	10	281	192	468	2e-13	73.9
MDP0000165277	chr9	3630273	3633789	3517	AT5G52090.1	Arabidopsis thaliana	tRNA-splicing endonuclease positive effector-related	55.45	404	170	3	538	931	233	636	1e-122	437
MDP0000202391	chr9	3630521	3634501	3981	AT1G65810.1	Arabidopsis thaliana	tRNA-splicing endonuclease positive effector-related	55.94	429	174	5	546	963	421	845	1e-126	451
MDP0000302909	chr9	3632068	3638272	6205	AT3G21000.1	Arabidopsis thaliana	unknown protein	26.78	183	120	4	20	198	16	188	8e-11	66.6
MDP0000642616	chr9	3636268	3641771	5504	AT2G33730.1	Arabidopsis thaliana	DEAD box RNA helicase, putative	72.09	43	12	0	104	146	170	212	7e-12	67.8
MDP0000569189	chr9	3641616	3642509	894	AT5G51080.2	Arabidopsis thaliana	RNase H domain-containing protein	38.38	99	61	0	122	220	224	322	6e-12	68.2
MDP0000642618	chr9	3643426	3645869	2444	AT4G23160.1	Arabidopsis thaliana	protein kinase family protein	39.22	153	89	1	268	416	39	191	6e-31	132
MDP0000575831	chr9	3648796	3649023	228	ATMG00810.1	Arabidopsis thaliana	hypothetical protein	47.89	71	37	0	4	74	153	223	4e-18	86.3
MDP0000575832	chr9	3649099	3649317	219	AT4G23160.1	Arabidopsis thaliana	protein kinase family protein	48.08	52	26	1	1	52	529	579	3e-07	50.4
MDP0000599279	chr9	3654403	3655164	762	AT4G23160.1	Arabidopsis thaliana	protein kinase family protein	44.4	250	137	1	6	253	246	495	8e-60	227
MDP0000317319	chr9	3658701	3663013	4313	AT4G18160.1	Arabidopsis thaliana	KCO6; outward rectifier potassium channel	47.37	57	30	0	183	239	292	348	1e-09	60.5
MDP0000289059	chr9	3662870	3663620	751	AT4G18160.1	Arabidopsis thaliana	KCO6; outward rectifier potassium channel	46.43	56	30	0	120	175	293	348	6e-09	57.4
MDP0000202118	chr9	3663831	3666656	2826	AT3G51700.1	Arabidopsis thaliana	unknown protein	43.75	80	44	1	498	577	226	304	3e-12	70.5
MDP0000558717	chr9	3670357	3676916	6560	AT3G29230.1	Arabidopsis thaliana	pentatricopeptide (PPR) repeat-containing protein	38.96	231	80	6	301	472	197	425	4e-33	139
MDP0000263459	chr9	3677724	3678116	393	ATMG00810.1	Arabidopsis thaliana	hypothetical protein	37.4	131	58	3	1	109	71	199	4e-16	79.7
MDP0000282614	chr9	3679865	3682771	2907	AT3G29230.1	Arabidopsis thaliana	pentatricopeptide (PPR) repeat-containing protein	55.71	70	31	0	1	70	359	428	6e-18	88.6
MDP0000288953	chr9	3687186	3689044	1859	AT1G06140.1	Arabidopsis thaliana	pentatricopeptide (PPR) repeat-containing protein	35.86	145	78	4	120	252	97	238	2e-13	73.2
MDP0000293404	chr9	3692762	3696961	4200	ATMG00810.1	Arabidopsis thaliana	hypothetical protein	45.59	68	36	1	457	524	14	80	7e-10	62.8
MDP0000233888	chr9	3693171	3695606	2436	AT1G14000.1	Arabidopsis thaliana	VIK (VH1-INTERACTING KINASE); ATP binding / protein kinase/ protein serine/threonine/tyrosine kinase	38.6	329	166	5	7	300	107	434	6e-54	207
MDP0000303197	chr9	3697232	3700990	3759	AT1G06140.1	Arabidopsis thaliana	pentatricopeptide (PPR) repeat-containing protein	35.86	145	78	4	139	271	97	238	1e-13	73.6
MDP0000669883	chr9	3702962	3703447	486	AT4G23160.1	Arabidopsis thaliana	protein kinase family protein	39.62	106	64	0	12	117	226	331	1e-18	89.4
MDP0000669884	chr9	3703451	3704184	734	AT4G23160.1	Arabidopsis thaliana	protein kinase family protein	51.52	66	32	0	93	158	143	208	5e-17	83.6
MDP0000194992	chr9	3703720	3704537	818	AT2G26710.1	Arabidopsis thaliana	BAS1 (PHYB ACTIVATION TAGGED SUPPRESSOR 1); oxygen binding / steroid hydroxylase	40.74	162	94	2	16	177	16	175	1e-27	119
MDP0000520445	chr9	3705631	3706364	734	AT4G23160.1	Arabidopsis thaliana	protein kinase family protein	51.52	66	32	0	31	96	143	208	1e-16	81.3
MDP0000520446	chr9	3706368	3706853	486	AT4G23160.1	Arabidopsis thaliana	protein kinase family protein	39.62	106	64	0	12	117	226	331	1e-18	89
MDP0000694562	chr9	3711272	3715283	4012	AT4G01850.2	Arabidopsis thaliana	SAM-2 (S-ADENOSYLMETHIONINE SYNTHETASE 2); methionine adenosyltransferase	85.11	47	7	0	39	85	1	47	3e-17	86.7
MDP0000267719	chr9	3718574	3719710	1137	AT3G29230.1	Arabidopsis thaliana	pentatricopeptide (PPR) repeat-containing protein	51.09	92	44	1	86	177	340	430	1e-19	93.2
MDP0000120214	chr9	3721393	3723009	1617	AT5G15390.1	Arabidopsis thaliana	tRNA/rRNA methyltransferase (SpoU) family protein	72.08	240	61	4	84	318	68	306	4e-96	347
MDP0000294380	chr9	3725614	3726021	408	AT1G67550.1	Arabidopsis thaliana	URE (UREASE); urease	53.62	69	16	1	1	69	485	537	1e-13	71.6
MDP0000250426	chr9	3730226	3732589	2364	AT3G03580.1	Arabidopsis thaliana	pentatricopeptide (PPR) repeat-containing protein	34.04	758	491	5	29	785	4	753	1e-119	427
MDP0000205248	chr9	3730410	3734152	3743	AT1G13940.1	Arabidopsis thaliana	unknown protein	30.77	208	129	8	14	216	2	199	1e-11	68.9
MDP0000828015	chr9	3733719	3735700	1982	AT5G39410.1	Arabidopsis thaliana	binding / catalytic	73.43	429	111	3	13	439	9	436	2e-180	628
MDP0000306517	chr9	3735122	3736957	1836	AT1G06140.1	Arabidopsis thaliana	pentatricopeptide (PPR) repeat-containing protein	35.86	145	78	4	120	252	97	238	2e-13	73.2
MDP0000138801	chr9	3737335	3738204	870	AT5G39080.1	Arabidopsis thaliana	transferase family protein	32.51	283	144	11	1	249	144	413	4e-32	135
MDP0000133765	chr9	3741364	3747266	5903	AT5G15400.1	Arabidopsis thaliana	U-box domain-containing protein	74.16	1072	227	7	1	1056	1	1038	0	1577
MDP0000128372	chr9	3748794	3750144	1351	AT2G31340.1	Arabidopsis thaliana	emb1381 (embryo defective 1381)	55.34	103	43	1	1	103	107	206	3e-24	109
MDP0000268175	chr9	3748820	3752767	3948	AT5G15410.2	Arabidopsis thaliana	DND1 (DEFENSE NO DEATH 1); calcium channel/ calmodulin binding / cation channel/ cyclic nucleotide binding / intracellular cAMP activated cation channel/ intracellular cyclic nucleotide activated cation channel/ inward rectifier potassium channel	74.42	473	101	4	233	698	266	725	0	677
MDP0000246606	chr9	3749588	3754989	5402	AT5G39400.1	Arabidopsis thaliana	PTEN1; phosphatase	64.94	385	130	2	132	514	1	382	4e-149	525
MDP0000590954	chr9	3750301	3759170	8870	AT5G15410.2	Arabidopsis thaliana	DND1 (DEFENSE NO DEATH 1); calcium channel/ calmodulin binding / cation channel/ cyclic nucleotide binding / intracellular cAMP activated cation channel/ intracellular cyclic nucleotide activated cation channel/ inward rectifier potassium channel	66.95	711	170	11	13	661	18	725	0	906
MDP0000213713	chr9	3753860	3757344	3485	AT5G15410.2	Arabidopsis thaliana	DND1 (DEFENSE NO DEATH 1); calcium channel/ calmodulin binding / cation channel/ cyclic nucleotide binding / intracellular cAMP activated cation channel/ intracellular cyclic nucleotide activated cation channel/ inward rectifier potassium channel	78.11	594	121	4	1	586	133	725	0	888
MDP0000438498	chr9	3767494	3768790	1297	AT5G23900.1	Arabidopsis thaliana	60S ribosomal protein L13 (RPL13D)	73.51	151	34	1	65	209	1	151	3e-52	201
MDP0000393748	chr9	3773954	3775594	1641	AT3G29270.2	Arabidopsis thaliana	ubiquitin-protein ligase	60.66	272	91	3	53	324	8	263	1e-83	306
MDP0000564253	chr9	3774007	3775648	1642	AT3G29270.2	Arabidopsis thaliana	ubiquitin-protein ligase	60.66	272	91	3	53	324	8	263	1e-83	306
MDP0000157864	chr9	3776639	3779050	2412	AT3G01060.2	Arabidopsis thaliana	unknown protein	53.23	387	109	5	54	368	56	442	3e-91	332
MDP0000443255	chr9	3782383	3783768	1386	AT1G26500.1	Arabidopsis thaliana	pentatricopeptide (PPR) repeat-containing protein	63.49	63	20	1	13	72	32	94	2e-18	87.4
MDP0000157865	chr9	3785516	3787300	1785	AT5G39380.1	Arabidopsis thaliana	calmodulin-binding protein-related	35.42	576	259	19	26	585	28	506	1e-52	204
MDP0000264661	chr9	3788694	3790635	1942	AT5G39360.1	Arabidopsis thaliana	EDL2 (EID1-like 2)	83.13	249	41	1	116	363	1	249	1e-124	443
MDP0000264662	chr9	3791995	3802407	10413	AT5G15450.1	Arabidopsis thaliana	CLPB3 (CASEIN LYTIC PROTEINASE B3); ATP binding / ATPase/ nucleoside-triphosphatase/ nucleotide binding / protein binding	85.82	917	117	3	366	1280	28	933	0	1551
MDP0000156056	chr9	3793782	3800292	6511	AT1G20960.2	Arabidopsis thaliana		64.24	853	232	9	1000	1790	1318	2159	0	1080
MDP0000237876	chr9	3793799	3799329	5531	AT1G20960.2	Arabidopsis thaliana		72.67	505	101	4	307	775	755	1258	0	745
MDP0000152152	chr9	3802610	3805974	3365	AT5G15470.1	Arabidopsis thaliana	GAUT14 (Galacturonosyltransferase 14); polygalacturonate 4-alpha-galacturonosyltransferase/ transferase, transferring glycosyl groups / transferase, transferring hexosyl groups	85.85	523	74	0	1	523	1	523	0	833
MDP0000200921	chr9	3805101	3809963	4863	AT1G45130.1	Arabidopsis thaliana	BGAL5 (beta-galactosidase 5); beta-galactosidase/ catalytic/ cation binding	67.31	52	17	0	46	97	93	144	6e-17	85.1
MDP0000318145	chr9	3806105	3811891	5787	AT1G21280.1	Arabidopsis thaliana	unknown protein	29.53	193	128	3	498	683	38	229	6e-24	110
MDP0000157869	chr9	3806158	3809522	3365	AT5G15470.1	Arabidopsis thaliana	GAUT14 (Galacturonosyltransferase 14); polygalacturonate 4-alpha-galacturonosyltransferase/ transferase, transferring glycosyl groups / transferase, transferring hexosyl groups	85.85	523	74	0	1	523	1	523	0	833
MDP0000260431	chr9	3809725	3814092	4368	AT3G01050.1	Arabidopsis thaliana	MUB1 (MEMBRANE-ANCHORED UBIQUITIN-FOLD PROTEIN 1 PRECURSOR)	64.86	111	39	0	1	111	1	111	5e-38	155
MDP0000228930	chr9	3812397	3813629	1233	AT4G21440.1	Arabidopsis thaliana	ATMYB102 (ARABIDOPSIS MYB-LIKE 102); DNA binding / transcription factor	62.11	190	60	3	1	181	1	187	1e-54	210
MDP0000305191	chr9	3815626	3816964	1339	AT5G39350.1	Arabidopsis thaliana	pentatricopeptide (PPR) repeat-containing protein	59.81	321	127	1	1	319	355	675	3e-113	405
MDP0000198662	chr9	3817911	3820165	2255	AT5G15460.2	Arabidopsis thaliana	MUB2 (MEMBRANE-ANCHORED UBIQUITIN-FOLD PROTEIN 2)	72.04	93	26	0	1	93	1	93	5e-36	145
MDP0000243278	chr9	3826104	3833109	7006	AT1G26580.1	Arabidopsis thaliana	FUNCTIONS IN: molecular_function unknown; INVOLVED IN: biological_process unknown; LOCATED IN: cellular_component unknown; EXPRESSED IN: 24 plant structures; EXPRESSED DURING: 15 growth stages; BEST Arabidopsis thaliana protein match is: myb family transcription factor / ELM2 domain-containing protein (TAIR:AT2G03470.1); Has 82 Blast hits to 82 proteins in 12 species: Archae - 0; Bacteria - 0; Me…	46.89	177	84	3	150	318	174	348	2e-33	142
MDP0000848300	chr9	3826999	3828408	1410	AT3G26040.1	Arabidopsis thaliana	transferase family protein	36.28	452	255	11	14	452	3	434	2e-74	276
MDP0000151314	chr9	3830396	3831116	721	AT5G61220.1	Arabidopsis thaliana	complex 1 family protein / LVR family protein	55.42	83	37	0	50	132	3	85	9e-23	102
MDP0000259798	chr9	3833481	3834997	1517	AT3G29310.1	Arabidopsis thaliana	calmodulin-binding protein-related	35.9	234	96	5	137	359	130	320	3e-30	130
MDP0000129346	chr9	3835279	3841117	5839	AT3G29320.1	Arabidopsis thaliana	glucan phosphorylase, putative	73.36	518	128	3	1	508	1	518	0	757
MDP0000259799	chr9	3836557	3841578	5022	AT3G29320.1	Arabidopsis thaliana	glucan phosphorylase, putative	82.99	435	74	0	79	513	84	518	0	748
MDP0000169747	chr9	3839615	3841321	1707	AT1G26580.1	Arabidopsis thaliana	FUNCTIONS IN: molecular_function unknown; INVOLVED IN: biological_process unknown; LOCATED IN: cellular_component unknown; EXPRESSED IN: 24 plant structures; EXPRESSED DURING: 15 growth stages; BEST Arabidopsis thaliana protein match is: myb family transcription factor / ELM2 domain-containing protein (TAIR:AT2G03470.1); Has 82 Blast hits to 82 proteins in 12 species: Archae - 0; Bacteria - 0; Me…	33.47	472	244	11	1	454	1	420	3e-54	209
MDP0000295261	chr9	3840962	3843365	2404	AT5G39350.1	Arabidopsis thaliana	pentatricopeptide (PPR) repeat-containing protein	57.5	633	266	2	32	661	37	669	0	746
MDP0000153116	chr9	3844286	3848211	3926	ATMG00810.1	Arabidopsis thaliana	hypothetical protein	37.57	189	79	4	608	758	13	200	7e-25	112
MDP0000129347	chr9	3844957	3846473	1517	AT3G29310.1	Arabidopsis thaliana	calmodulin-binding protein-related	35.9	234	96	5	137	359	130	320	3e-30	130
MDP0000295262	chr9	3845074	3846033	960	AT3G10330.1	Arabidopsis thaliana	transcription initiation factor IIB-2 / general transcription factor TFIIB-2 (TFIIB2)	41.56	320	170	6	5	318	3	311	8e-58	220
MDP0000295263	chr9	3847085	3851276	4192	AT1G24420.1	Arabidopsis thaliana	transferase family protein	34.1	434	248	14	229	650	27	434	1e-55	214
MDP0000129348	chr9	3848839	3849559	721	AT5G61220.1	Arabidopsis thaliana	complex 1 family protein / LVR family protein	55.42	83	37	0	50	132	3	85	9e-23	102
MDP0000572583	chr9	3851383	3852792	1410	AT3G26040.1	Arabidopsis thaliana	transferase family protein	35.84	452	257	11	14	452	3	434	3e-73	272
MDP0000295264	chr9	3853693	3853983	291	AT5G61220.1	Arabidopsis thaliana	complex 1 family protein / LVR family protein	56.25	80	35	0	12	91	6	85	2e-22	100
MDP0000671190	chr9	3857414	3866339	8926	AT3G14470.1	Arabidopsis thaliana	disease resistance protein (NBS-LRR class), putative	42.21	1021	540	18	265	1247	2	1010	0	671
MDP0000260070	chr9	3863496	3867405	3910	AT5G15510.2	Arabidopsis thaliana		38.89	288	123	11	145	416	107	357	6e-23	105
MDP0000197025	chr9	3868652	3871026	2375	AT3G01015.1	Arabidopsis thaliana	EXPRESSED IN: 8 plant structures; EXPRESSED DURING: L mature pollen stage, M germinated pollen stage, 4 anthesis, F mature embryo stage, D bilateral stage; CONTAINS InterPro DOMAIN/s: Targeting for Xklp2 (InterPro:IPR009675); BEST Arabidopsis thaliana protein match is: unknown protein (TAIR:AT5G15510.1); Has 341 Blast hits to 320 proteins in 58 species: Archae - 0; Bacteria - 0; Metazoa - 122; Fu…	72.83	173	45	1	334	504	306	478	3e-57	219
MDP0000255857	chr9	3873329	3879449	6121	AT3G01015.1	Arabidopsis thaliana	EXPRESSED IN: 8 plant structures; EXPRESSED DURING: L mature pollen stage, M germinated pollen stage, 4 anthesis, F mature embryo stage, D bilateral stage; CONTAINS InterPro DOMAIN/s: Targeting for Xklp2 (InterPro:IPR009675); BEST Arabidopsis thaliana protein match is: unknown protein (TAIR:AT5G15510.1); Has 341 Blast hits to 320 proteins in 58 species: Archae - 0; Bacteria - 0; Metazoa - 122; Fu…	52.55	470	175	13	6	460	7	443	2e-85	313
MDP0000126206	chr9	3873980	3874474	495	AT4G23060.1	Arabidopsis thaliana	IQD22 (IQ-domain 22); calmodulin binding	49.7	165	61	7	13	164	329	484	5e-28	120
MDP0000610999	chr9	3874122	3876594	2473	AT3G06540.1	Arabidopsis thaliana	GDP dissociation inhibitor family protein / Rab GTPase activator family protein	47.48	417	194	8	10	420	9	406	1e-95	347
MDP0000242546	chr9	3881592	3884508	2917	AT3G06540.1	Arabidopsis thaliana	GDP dissociation inhibitor family protein / Rab GTPase activator family protein	43.94	553	238	11	10	553	9	498	8e-114	407
MDP0000235763	chr9	3902016	3907577	5562	ATMG00820.1	Arabidopsis thaliana	hypothetical protein	38.05	113	62	4	820	928	3	111	8e-08	56.6
MDP0000276142	chr9	3902471	3907685	5215	AT4G23160.1	Arabidopsis thaliana	protein kinase family protein	35.57	492	269	8	749	1215	85	553	5e-80	296
MDP0000147846	chr9	3925900	3930550	4651	AT5G61170.1	Arabidopsis thaliana	40S ribosomal protein S19 (RPS19C)	81.46	151	16	1	1	151	1	139	6e-72	268
MDP0000274062	chr9	3929654	3933084	3431	AT3G02090.1	Arabidopsis thaliana	mitochondrial processing peptidase beta subunit, putative	76.48	472	100	2	1	467	52	517	0	759
MDP0000729076	chr9	3930987	3934330	3344	AT3G02090.1	Arabidopsis thaliana	mitochondrial processing peptidase beta subunit, putative	79.17	480	100	0	1	480	52	531	0	815
MDP0000153354	chr9	3932732	3934180	1449	AT5G61170.1	Arabidopsis thaliana	40S ribosomal protein S19 (RPS19C)	81.46	151	16	1	1	151	1	139	2e-69	257
MDP0000274063	chr9	3933521	3934973	1453	AT5G61170.1	Arabidopsis thaliana	40S ribosomal protein S19 (RPS19C)	88.49	139	16	0	1	139	1	139	8e-72	265
MDP0000615956	chr9	3933771	3935614	1844	AT3G48990.1	Arabidopsis thaliana	AMP-dependent synthetase and ligase family protein	76.22	513	120	2	1	511	1	513	0	741
MDP0000153355	chr9	3934521	3938088	3568	AT3G02090.1	Arabidopsis thaliana	mitochondrial processing peptidase beta subunit, putative	77.47	466	100	1	53	513	52	517	0	766
MDP0000147848	chr9	3936595	3938895	2301	AT5G15530.1	Arabidopsis thaliana	BCCP2 (BIOTIN CARBOXYL CARRIER PROTEIN 2); biotin binding	47.9	286	104	8	74	350	1	250	4e-52	202
MDP0000609235	chr9	3937815	3938509	695	AT2G17710.1	Arabidopsis thaliana	unknown protein	50	134	47	3	32	164	38	152	1e-20	95.9
MDP0000257177	chr9	3939520	3941022	1503	AT5G15540.2	Arabidopsis thaliana		58.88	304	117	4	17	317	1490	1788	1e-91	333
MDP0000153356	chr9	3939727	3942028	2302	AT5G15530.1	Arabidopsis thaliana	BCCP2 (BIOTIN CARBOXYL CARRIER PROTEIN 2); biotin binding	47.33	281	111	7	74	348	1	250	5e-52	201
MDP0000609236	chr9	3940999	3943982	2984	AT3G09510.1	Arabidopsis thaliana	nucleic acid binding	23.63	457	288	13	95	521	39	464	4e-20	96.7
MDP0000243858	chr9	3941265	3941959	695	AT2G17710.1	Arabidopsis thaliana	unknown protein	50	134	47	3	32	164	38	152	1e-20	95.9
MDP0000400931	chr9	3942654	3950662	8009	AT5G15540.2	Arabidopsis thaliana		65.74	975	267	6	77	989	491	1460	0	1225
MDP0000802996	chr9	3949531	3950923	1393	AT5G19440.1	Arabidopsis thaliana	cinnamyl-alcohol dehydrogenase, putative (CAD)	62.75	247	86	3	34	275	81	326	3e-84	308
MDP0000804233	chr9	3951355	3959329	7975	AT5G15540.2	Arabidopsis thaliana		64.95	1455	442	10	1	1397	344	1788	0	1764
MDP0000321595	chr9	3951758	3959969	8212	AT5G15540.2	Arabidopsis thaliana		54.16	565	226	10	511	1043	24	587	1e-144	511
MDP0000679320	chr9	3952913	3953266	354	AT5G39300.1	Arabidopsis thaliana	ATEXPA25 (ARABIDOPSIS THALIANA EXPANSIN A25)	45.24	126	56	2	1	117	139	260	1e-24	107
MDP0000327126	chr9	3953971	3955397	1427	AT3G02080.1	Arabidopsis thaliana	40S ribosomal protein S19 (RPS19A)	85.31	143	21	0	1	143	1	143	1e-71	264
MDP0000549292	chr9	3955778	3959281	3504	AT3G02090.1	Arabidopsis thaliana	mitochondrial processing peptidase beta subunit, putative	75.75	536	123	4	1	534	1	531	0	798
MDP0000141283	chr9	3956613	3956951	339	AT5G39240.1	Arabidopsis thaliana	unknown protein	43.68	87	27	3	36	105	18	99	3e-10	60.1
MDP0000129455	chr9	3957115	3957453	339	AT5G39240.1	Arabidopsis thaliana	unknown protein	36.36	99	47	2	27	111	9	105	9e-10	58.5
MDP0000302810	chr9	3957574	3959369	1796	AT3G02100.1	Arabidopsis thaliana	UDP-glucoronosyl/UDP-glucosyl transferase family protein	50	192	84	3	28	218	264	444	2e-51	199
MDP0000252884	chr9	3960065	3962183	2119	AT5G15530.1	Arabidopsis thaliana	BCCP2 (BIOTIN CARBOXYL CARRIER PROTEIN 2); biotin binding	56.25	208	73	4	102	306	56	248	5e-46	181
MDP0000253616	chr9	3961344	3962673	1330	AT5G15530.1	Arabidopsis thaliana	BCCP2 (BIOTIN CARBOXYL CARRIER PROTEIN 2); biotin binding	46.15	169	71	4	57	222	44	195	3e-22	102
MDP0000592869	chr9	3961561	3962906	1346	AT3G10330.1	Arabidopsis thaliana	transcription initiation factor IIB-2 / general transcription factor TFIIB-2 (TFIIB2)	40.48	289	149	6	24	303	38	312	8e-55	210
MDP0000142037	chr9	3964247	3967750	3504	AT3G02090.1	Arabidopsis thaliana	mitochondrial processing peptidase beta subunit, putative	72.37	561	123	4	1	559	1	531	0	788
MDP0000230835	chr9	3967809	3968156	348	AT5G39240.1	Arabidopsis thaliana	unknown protein	40	90	34	2	43	115	20	106	3e-10	60.5
MDP0000572931	chr9	3968131	3969375	1245	AT5G61170.1	Arabidopsis thaliana	40S ribosomal protein S19 (RPS19C)	87.5	120	15	0	1	120	1	120	2e-61	230
MDP0000261816	chr9	3968713	3976713	8001	AT5G15540.1	Arabidopsis thaliana	EMB2773 (EMBRYO DEFECTIVE 2773); binding / protein binding / zinc ion binding	53.16	1140	411	16	119	1142	24	1156	0	1032
MDP0000647256	chr9	3969074	3973649	4576	AT5G61170.1	Arabidopsis thaliana	40S ribosomal protein S19 (RPS19C)	86.67	60	8	0	1	60	61	120	8e-27	115
MDP0000176250	chr9	3970549	3973032	2484	AT3G02100.1	Arabidopsis thaliana	UDP-glucoronosyl/UDP-glucosyl transferase family protein	53.02	398	166	6	1	388	9	395	4e-109	392
MDP0000230836	chr9	3970959	3973156	2198	AT3G02100.1	Arabidopsis thaliana	UDP-glucoronosyl/UDP-glucosyl transferase family protein	46.75	477	224	8	1	470	9	462	6e-125	444
MDP0000176251	chr9	3973596	3977941	4346	AT4G10320.1	Arabidopsis thaliana	isoleucyl-tRNA synthetase, putative / isoleucine--tRNA ligase, putative	76.28	1113	252	3	1	1102	1	1112	0	1785
MDP0000312442	chr9	3974394	3978666	4273	AT4G23160.1	Arabidopsis thaliana	protein kinase family protein	42.16	472	267	3	754	1219	85	556	3e-112	403
MDP0000322091	chr9	3977082	3981883	4802	AT3G02100.1	Arabidopsis thaliana	UDP-glucoronosyl/UDP-glucosyl transferase family protein	49.07	428	195	8	1	418	9	423	3e-111	399
MDP0000278617	chr9	3979046	3980848	1803	AT1G74970.1	Arabidopsis thaliana	RPS9 (RIBOSOMAL PROTEIN S9); structural constituent of ribosome	77.78	189	39	2	24	212	23	208	6e-78	286
MDP0000592879	chr9	3982029	3983529	1501	AT3G02100.1	Arabidopsis thaliana	UDP-glucoronosyl/UDP-glucosyl transferase family protein	46.55	464	223	8	1	450	9	461	9e-114	407
MDP0000280885	chr9	3983501	3985449	1949	AT3G02100.1	Arabidopsis thaliana	UDP-glucoronosyl/UDP-glucosyl transferase family protein	48.07	466	219	8	1	456	9	461	1e-123	439
MDP0000586116	chr9	3984972	3986480	1509	AT3G02100.1	Arabidopsis thaliana	UDP-glucoronosyl/UDP-glucosyl transferase family protein	45.91	464	226	8	1	450	9	461	1e-111	400
MDP0000261103	chr9	3985441	3986395	955	AT5G39300.1	Arabidopsis thaliana	ATEXPA25 (ARABIDOPSIS THALIANA EXPANSIN A25)	62.98	235	83	3	50	284	30	260	3e-85	311
MDP0000280886	chr9	3986178	3987503	1326	AT3G02100.1	Arabidopsis thaliana	UDP-glucoronosyl/UDP-glucosyl transferase family protein	41.81	464	203	8	1	408	9	461	6e-103	371
MDP0000278619	chr9	3986620	3991382	4763	AT3G02100.1	Arabidopsis thaliana	UDP-glucoronosyl/UDP-glucosyl transferase family protein	44.82	357	159	7	216	545	22	367	7e-83	305
MDP0000248687	chr9	3988522	3989016	495	AT3G02100.1	Arabidopsis thaliana	UDP-glucoronosyl/UDP-glucosyl transferase family protein	49.1	167	81	3	1	163	9	175	8e-43	169
MDP0000179247	chr9	3990454	3991310	857	AT3G02100.1	Arabidopsis thaliana	UDP-glucoronosyl/UDP-glucosyl transferase family protein	50.3	169	81	3	1	166	9	177	1e-41	165
MDP0000170757	chr9	3997428	4005497	8070	AT5G07980.1	Arabidopsis thaliana	dentin sialophosphoprotein-related	40.62	357	191	8	1177	1530	1156	1494	4e-60	231
MDP0000210170	chr9	4010098	4015672	5575	AT1G69830.1	Arabidopsis thaliana	AMY3 (ALPHA-AMYLASE-LIKE 3); alpha-amylase	57.89	418	169	5	547	962	472	884	5e-149	525
MDP0000295604	chr9	4015817	4016107	291	AT3G29400.1	Arabidopsis thaliana	ATEXO70E1 (exocyst subunit EXO70 family protein E1); protein binding	58.67	75	31	0	22	96	584	658	7e-21	95.5
MDP0000222988	chr9	4020363	4021722	1360	AT3G10330.1	Arabidopsis thaliana	transcription initiation factor IIB-2 / general transcription factor TFIIB-2 (TFIIB2)	43.4	106	58	2	111	216	209	312	9e-20	93.6
MDP0000221634	chr9	4025680	4026519	840	AT3G10330.1	Arabidopsis thaliana	transcription initiation factor IIB-2 / general transcription factor TFIIB-2 (TFIIB2)	41.85	270	136	4	6	266	5	262	1e-56	216
MDP0000221635	chr9	4027119	4027763	645	AT3G10330.1	Arabidopsis thaliana	transcription initiation factor IIB-2 / general transcription factor TFIIB-2 (TFIIB2)	37.14	210	118	3	1	210	1	196	7e-32	133
MDP0000297681	chr9	4027624	4030018	2395	AT1G13820.1	Arabidopsis thaliana	hydrolase, alpha/beta fold family protein	63.02	192	70	1	14	204	141	332	2e-60	228
MDP0000153396	chr9	4029446	4035738	6293	AT5G07980.1	Arabidopsis thaliana	dentin sialophosphoprotein-related	37.46	299	154	8	1191	1475	1156	1435	5e-39	160
MDP0000251730	chr9	4031821	4036993	5173	AT5G15550.1	Arabidopsis thaliana	transducin family protein / WD-40 repeat family protein	51.68	387	98	5	56	353	46	432	4e-104	375
MDP0000162628	chr9	4032942	4036466	3525	AT5G15550.2	Arabidopsis thaliana	transducin family protein / WD-40 repeat family protein	54.1	305	99	2	1	266	1	303	9e-89	323
MDP0000268300	chr9	4037758	4047521	9764	AT5G39220.1	Arabidopsis thaliana	hydrolase, alpha/beta fold family protein	52.24	268	86	3	205	430	58	325	2e-75	280
MDP0000261503	chr9	4039717	4045496	5780	AT1G69830.1	Arabidopsis thaliana	AMY3 (ALPHA-AMYLASE-LIKE 3); alpha-amylase	58.23	407	145	7	604	1008	501	884	2e-144	510
MDP0000300058	chr9	4040613	4050578	9966	AT3G29400.1	Arabidopsis thaliana	ATEXO70E1 (exocyst subunit EXO70 family protein E1); protein binding	47.75	534	261	6	1	524	6	531	8e-129	458
MDP0000148482	chr9	4048379	4050083	1705	AT3G29400.1	Arabidopsis thaliana	ATEXO70E1 (exocyst subunit EXO70 family protein E1); protein binding	53.7	270	119	3	1	264	272	541	4e-80	294
MDP0000123274	chr9	4049189	4053826	4638	AT5G15550.1	Arabidopsis thaliana	transducin family protein / WD-40 repeat family protein	65.01	443	144	2	1	443	1	432	8e-174	607
MDP0000195764	chr9	4051942	4053882	1941	AT3G29400.1	Arabidopsis thaliana	ATEXO70E1 (exocyst subunit EXO70 family protein E1); protein binding	48.26	661	319	7	1	646	6	658	6e-166	581
MDP0000781065	chr9	4057255	4059216	1962	AT3G29400.1	Arabidopsis thaliana	ATEXO70E1 (exocyst subunit EXO70 family protein E1); protein binding	48.87	663	311	10	10	653	5	658	2e-162	569
MDP0000241014	chr9	4061139	4067590	6452	AT3G29390.1	Arabidopsis thaliana	RIK (RS2-Interacting KH protein); RNA binding	52.42	496	171	13	1	486	1	441	5e-116	415
MDP0000295242	chr9	4066570	4071031	4462	AT5G15550.2	Arabidopsis thaliana	transducin family protein / WD-40 repeat family protein	54.55	88	38	1	41	128	1	86	4e-20	95.1
MDP0000241015	chr9	4067956	4071651	3696	AT1G13820.1	Arabidopsis thaliana	hydrolase, alpha/beta fold family protein	65.25	305	105	1	69	372	28	332	1e-111	400
MDP0000438188	chr9	4068632	4070563	1932	AT3G29400.1	Arabidopsis thaliana	ATEXO70E1 (exocyst subunit EXO70 family protein E1); protein binding	48.79	662	311	10	1	643	6	658	1e-161	566
MDP0000202660	chr9	4071187	4079941	8755	AT3G02130.1	Arabidopsis thaliana	RPK2 (RECEPTOR-LIKE PROTEIN KINASE 2); ATP binding / kinase/ protein serine/threonine kinase	66.4	1119	352	13	561	1662	40	1151	0	1342
MDP0000221114	chr9	4077503	4082000	4498	AT3G02110.1	Arabidopsis thaliana	scpl25 (serine carboxypeptidase-like 25); serine-type carboxypeptidase	74.11	479	112	4	2	474	1	473	0	749
MDP0000298545	chr9	4082535	4083146	612	AT3G02120.1	Arabidopsis thaliana	hydroxyproline-rich glycoprotein family protein	64.44	45	16	0	37	81	54	98	2e-11	64.3
MDP0000157722	chr9	4084390	4087796	3407	AT3G02130.1	Arabidopsis thaliana	RPK2 (RECEPTOR-LIKE PROTEIN KINASE 2); ATP binding / kinase/ protein serine/threonine kinase	65.42	480	94	7	220	629	674	1151	1e-153	540
MDP0000298546	chr9	4087157	4089731	2575	AT2G38680.1	Arabidopsis thaliana	5'-nucleotidase/ magnesium ion binding	71.17	274	77	2	10	281	10	283	8e-105	377
MDP0000563886	chr9	4088671	4089896	1226	AT4G23160.1	Arabidopsis thaliana	protein kinase family protein	46.67	165	84	1	8	168	97	261	2e-44	176
MDP0000126450	chr9	4096058	4097007	950	AT5G39210.1	Arabidopsis thaliana	CRR7 (CHLORORESPIRATORY REDUCTION 7)	49.38	162	64	4	4	153	1	156	2e-38	154
MDP0000214470	chr9	4101582	4102003	422	AT3G30340.1	Arabidopsis thaliana	nodulin MtN21 family protein	57.14	98	40	2	1	97	258	354	4e-29	122
MDP0000639729	chr9	4101880	4106153	4274	AT3G02130.1	Arabidopsis thaliana	RPK2 (RECEPTOR-LIKE PROTEIN KINASE 2); ATP binding / kinase/ protein serine/threonine kinase	65.16	1151	377	13	8	1141	6	1149	0	1355
MDP0000269052	chr9	4103021	4111164	8144	AT5G39080.1	Arabidopsis thaliana	transferase family protein	35.92	515	262	14	898	1404	3	457	3e-79	294
MDP0000269053	chr9	4112193	4118169	5977	AT5G60980.2	Arabidopsis thaliana	nuclear transport factor 2 (NTF2) family protein / RNA recognition motif (RRM)-containing protein	48.58	387	174	8	280	658	1	370	6e-78	289
MDP0000457278	chr9	4112373	4112630	258	AT2G20020.1	Arabidopsis thaliana	CAF1; RNA splicing factor, transesterification mechanism	52.38	84	35	2	1	84	1	79	3e-10	60.1
MDP0000192401	chr9	4115022	4117748	2727	AT5G60980.1	Arabidopsis thaliana	nuclear transport factor 2 (NTF2) family protein / RNA recognition motif (RRM)-containing protein	43.94	421	175	10	1	412	1	369	5e-71	265
MDP0000493959	chr9	4119270	4121798	2529	AT3G51550.1	Arabidopsis thaliana	FER (FERONIA); kinase/ protein kinase	46.29	821	377	17	26	806	23	819	0	646
MDP0000525164	chr9	4119836	4121194	1359	AT5G39090.1	Arabidopsis thaliana	transferase family protein	41.48	458	245	13	5	450	2	448	9e-78	287
MDP0000270534	chr9	4122956	4132261	9306	AT3G29670.1	Arabidopsis thaliana	transferase family protein	40.09	444	249	8	11	449	2	433	6e-81	300
MDP0000270535	chr9	4133290	4139268	5979	AT5G60980.2	Arabidopsis thaliana	nuclear transport factor 2 (NTF2) family protein / RNA recognition motif (RRM)-containing protein	44.19	387	167	9	280	634	1	370	8e-64	242
MDP0000525172	chr9	4140890	4141408	519	AT3G51550.1	Arabidopsis thaliana	FER (FERONIA); kinase/ protein kinase	61.36	132	51	0	5	136	688	819	6e-46	179
MDP0000560571	chr9	4141818	4143200	1383	AT3G29670.1	Arabidopsis thaliana	transferase family protein	39.83	462	254	10	6	457	2	449	2e-81	299
MDP0000742687	chr9	4143829	4145211	1383	AT3G29670.1	Arabidopsis thaliana	transferase family protein	40.48	462	251	10	6	457	2	449	2e-84	310
MDP0000467361	chr9	4145496	4146878	1383	AT5G39090.1	Arabidopsis thaliana	transferase family protein	39.48	461	255	11	6	458	4	448	5e-83	305
MDP0000493184	chr9	4145950	4147332	1383	AT5G39090.1	Arabidopsis thaliana	transferase family protein	40.04	462	251	13	6	458	4	448	1e-84	310
MDP0000496646	chr9	4154332	4155693	1362	AT5G39090.1	Arabidopsis thaliana	transferase family protein	41.36	457	248	11	5	451	2	448	1e-86	317
MDP0000518482	chr9	4178932	4189558	10627	AT3G29635.1	Arabidopsis thaliana	transferase family protein	39.82	457	249	12	394	838	2	444	9e-81	298
MDP0000513122	chr9	4180132	4183625	3494	AT5G39050.1	Arabidopsis thaliana	transferase/ transferase, transferring acyl groups other than amino-acyl groups	36.78	174	103	4	11	179	286	457	1e-28	124
MDP0000728792	chr9	4184169	4185777	1609	AT5G39050.1	Arabidopsis thaliana	transferase/ transferase, transferring acyl groups other than amino-acyl groups	40.06	347	188	7	56	390	131	469	8e-57	218
MDP0000274135	chr9	4188403	4198243	9841	AT1G11910.1	Arabidopsis thaliana	aspartyl protease family protein	74.63	134	33	1	320	452	158	291	2e-49	194
MDP0000728795	chr9	4190255	4190665	411	AT3G29670.1	Arabidopsis thaliana	transferase family protein	44.26	122	62	2	6	127	2	117	7e-23	102
MDP0000692406	chr9	4205989	4207140	1152	AT3G02150.2	Arabidopsis thaliana	PTF1 (PLASTID TRANSCRIPTION FACTOR 1); transcription factor	86.67	75	10	0	41	115	57	131	6e-35	145
MDP0000863249	chr9	4206933	4207157	225	ATMG00210.1	Arabidopsis thaliana	encodes a mitochondrial ribosomal protein L5, a constituent of the large subunit of the ribosomal complex	93.24	74	5	0	1	74	102	175	8e-35	141
MDP0000465603	chr9	4209112	4210122	1011	AT4G00980.1	Arabidopsis thaliana	zinc knuckle (CCHC-type) family protein	29.05	296	187	9	12	292	194	481	3e-24	109
MDP0000178245	chr9	4209882	4213728	3847	AT1G74160.1	Arabidopsis thaliana	unknown protein	36.88	1101	562	43	1	1046	1	1023	1e-117	421
MDP0000771960	chr9	4214836	4215969	1134	AT3G02160.1	Arabidopsis thaliana	DNA binding	38.66	344	181	6	3	327	23	355	1e-57	220
MDP0000753976	chr9	4221818	4230863	9046	AT4G26190.1	Arabidopsis thaliana	FUNCTIONS IN: molecular_function unknown; INVOLVED IN: biological_process unknown; LOCATED IN: cellular_component unknown; EXPRESSED IN: 23 plant structures; EXPRESSED DURING: 13 growth stages; CONTAINS InterPro DOMAIN/s: NLI interacting factor (InterPro:IPR004274); BEST Arabidopsis thaliana protein match is: unknown protein (TAIR:AT2G36550.1); Has 24148 Blast hits to 14674 proteins in 713 specie…	48.12	133	69	0	5	137	925	1057	1e-32	135
MDP0000199562	chr9	4230668	4231302	635	AT4G26190.1	Arabidopsis thaliana	FUNCTIONS IN: molecular_function unknown; INVOLVED IN: biological_process unknown; LOCATED IN: cellular_component unknown; EXPRESSED IN: 23 plant structures; EXPRESSED DURING: 13 growth stages; CONTAINS InterPro DOMAIN/s: NLI interacting factor (InterPro:IPR004274); BEST Arabidopsis thaliana protein match is: unknown protein (TAIR:AT2G36550.1); Has 24148 Blast hits to 14674 proteins in 713 specie…	49.06	53	27	0	129	181	843	895	2e-10	62.4
MDP0000197118	chr9	4236437	4237135	699	AT2G24320.1	Arabidopsis thaliana	unknown protein	60.8	125	28	2	18	142	106	209	1e-40	161
MDP0000253475	chr9	4241030	4249987	8958	AT5G15610.2	Arabidopsis thaliana	proteasome family protein	64.23	383	134	1	675	1054	31	413	1e-151	534
MDP0000870778	chr9	4260972	4263689	2718	AT3G51550.1	Arabidopsis thaliana	FER (FERONIA); kinase/ protein kinase	48.61	862	364	17	21	849	22	837	0	721
MDP0000601248	chr9	4292443	4293318	876	AT4G23160.1	Arabidopsis thaliana	protein kinase family protein	43.02	86	49	0	205	290	128	213	1e-16	84.3
MDP0000601249	chr9	4293358	4294323	966	AT4G23160.1	Arabidopsis thaliana	protein kinase family protein	34.68	297	167	5	5	297	231	504	6e-35	144
MDP0000450991	chr9	4301963	4305761	3799	AT1G55020.1	Arabidopsis thaliana	LOX1; lipoxygenase	69.41	850	253	5	17	864	15	859	0	1211
MDP0000199602	chr9	4303056	4304213	1158	AT3G51550.1	Arabidopsis thaliana	FER (FERONIA); kinase/ protein kinase	65.15	330	113	2	25	354	496	823	2e-125	446
MDP0000452083	chr9	4308268	4310741	2474	AT1G55020.1	Arabidopsis thaliana	LOX1; lipoxygenase	63.83	47	17	0	73	119	15	61	3e-13	70.9
MDP0000450994	chr9	4310358	4312898	2541	AT3G51550.1	Arabidopsis thaliana	FER (FERONIA); kinase/ protein kinase	47.48	832	387	16	4	815	22	823	0	713
MDP0000170356	chr9	4319952	4320851	900	AT1G24140.1	Arabidopsis thaliana	matrixin family protein	35.9	312	168	8	4	299	37	332	7e-45	177
MDP0000235031	chr9	4322179	4322957	779	AT3G02220.1	Arabidopsis thaliana	unknown protein	67.68	164	51	1	6	167	9	172	3e-54	207
MDP0000274156	chr9	4322316	4323092	777	AT3G02220.1	Arabidopsis thaliana	unknown protein	67.68	164	51	1	6	167	9	172	4e-54	207
MDP0000661395	chr9	4323744	4326971	3228	AT5G15640.1	Arabidopsis thaliana	mitochondrial substrate carrier family protein	77.85	307	66	2	4	308	11	317	5e-132	467
MDP0000559265	chr9	4323879	4327071	3193	AT5G15640.1	Arabidopsis thaliana	mitochondrial substrate carrier family protein	77.85	307	66	2	4	308	11	317	5e-132	467
MDP0000797316	chr9	4330501	4331121	621	AT5G60920.1	Arabidopsis thaliana	COB (COBRA)	52.54	59	28	0	5	63	4	62	3e-12	66.6
MDP0000261768	chr9	4330876	4331886	1011	AT1G70170.1	Arabidopsis thaliana	MMP (MATRIX METALLOPROTEINASE); metalloendopeptidase/ metallopeptidase	42.6	169	88	3	77	239	162	327	1e-29	126
MDP0000170360	chr9	4330977	4333406	2430	AT5G60920.1	Arabidopsis thaliana	COB (COBRA)	66.89	438	123	5	5	420	4	441	4e-178	620
MDP0000170361	chr9	4334031	4336559	2529	AT5G15630.1	Arabidopsis thaliana	IRX6	73.25	415	108	2	39	453	20	431	0	657
MDP0000204336	chr9	4340058	4345505	5448	AT4G23160.1	Arabidopsis thaliana	protein kinase family protein	43.06	72	41	0	366	437	482	553	1e-09	62.4
MDP0000135858	chr9	4340126	4340465	340	AT3G29970.1	Arabidopsis thaliana	germination protein-related	65.75	73	25	0	1	73	13	85	9e-26	111
MDP0000255777	chr9	4360445	4363349	2905	AT1G13680.1	Arabidopsis thaliana	phospholipase C/ phosphoric diester hydrolase	48.96	241	66	3	39	279	26	209	4e-59	225
MDP0000132798	chr9	4368041	4372407	4367	AT4G29090.1	Arabidopsis thaliana	reverse transcriptase, putative / RNA-dependent DNA polymerase, putative	40.79	76	40	1	454	529	29	99	3e-10	64.3
MDP0000307964	chr9	4380407	4383089	2683	AT3G30180.1	Arabidopsis thaliana	BR6OX2 (BRASSINOSTEROID-6-OXIDASE 2); monooxygenase/ oxygen binding	62.8	508	123	3	23	529	23	465	0	642
MDP0000394728	chr9	4386339	4388655	2317	AT5G15650.1	Arabidopsis thaliana	RGP2 (REVERSIBLY GLYCOSYLATED POLYPEPTIDE 2); transferase, transferring hexosyl groups	88.99	345	38	0	5	349	15	359	0	649
MDP0000037858	chr9	4389562	4394113	4552	AT3G02320.1	Arabidopsis thaliana	RNA binding / tRNA (guanine-N2-)-methyltransferase	78	559	116	2	1	559	1	552	0	913
MDP0000250031	chr9	4397527	4403781	6255	AT3G24310.1	Arabidopsis thaliana	MYB305 (myb domain protein 305); DNA binding / transcription factor	69.09	110	34	0	11	120	14	123	9e-41	164
MDP0000305363	chr9	4398005	4404163	6159	AT3G24310.1	Arabidopsis thaliana	MYB305 (myb domain protein 305); DNA binding / transcription factor	70	110	33	0	11	120	14	123	1e-41	167
MDP0000366019	chr9	4405214	4409958	4745	AT3G02310.1	Arabidopsis thaliana	SEP2 (SEPALLATA 2); DNA binding / protein binding / transcription factor	65.02	203	63	6	17	213	50	250	2e-66	248
MDP0000289858	chr9	4406418	4411445	5028	AT3G02310.1	Arabidopsis thaliana	SEP2 (SEPALLATA 2); DNA binding / protein binding / transcription factor	65.08	252	51	7	1	217	1	250	8e-80	293
MDP0000605482	chr9	4411551	4415468	3918	AT5G15800.1	Arabidopsis thaliana	SEP1 (SEPALLATA1); DNA binding / transcription factor	82.19	146	26	0	1	146	1	146	7e-66	245
MDP0000189308	chr9	4427517	4428969	1453	AT3G02310.1	Arabidopsis thaliana	SEP2 (SEPALLATA 2); DNA binding / protein binding / transcription factor	65.43	162	48	6	15	170	91	250	8e-49	189
MDP0000233547	chr9	4434150	4435829	1680	AT5G15790.2	Arabidopsis thaliana	zinc finger (C3HC4-type RING finger) family protein	50.96	261	87	4	1	256	1	225	8e-60	226
MDP0000191568	chr9	4435175	4440180	5006	AT3G02300.1	Arabidopsis thaliana	regulator of chromosome condensation (RCC1) family protein	73.25	400	88	2	31	427	87	470	4e-165	578
MDP0000233548	chr9	4439382	4442362	2981	AT5G38900.1	Arabidopsis thaliana	DSBA oxidoreductase family protein	50.4	252	79	4	5	256	11	216	4e-66	248
MDP0000132738	chr9	4444708	4445268	561	AT5G60910.1	Arabidopsis thaliana	AGL8 (agamous-like 8); transcription factor	86.15	65	9	0	1	65	1	65	5e-27	115
MDP0000233549	chr9	4446342	4447368	1027	AT1G27480.1	Arabidopsis thaliana	lecithin:cholesterol acyltransferase family protein / LACT family protein	60.67	89	34	1	23	110	24	112	5e-28	121
MDP0000278897	chr9	4453021	4455169	2149	AT1G69120.1	Arabidopsis thaliana	AP1 (APETALA1); DNA binding / protein binding / protein heterodimerization/ transcription activator/ transcription factor	47.01	117	49	1	1	104	63	179	3e-16	81.6
MDP0000186602	chr9	4454955	4461022	6068	AT5G38880.1	Arabidopsis thaliana	unknown protein	73.16	786	203	4	13	792	11	794	0	1123
MDP0000176615	chr9	4457118	4458197	1080	AT3G02300.1	Arabidopsis thaliana	regulator of chromosome condensation (RCC1) family protein	72.54	142	39	0	6	147	318	459	9e-60	225
MDP0000374183	chr9	4458375	4460258	1884	AT3G02300.1	Arabidopsis thaliana	regulator of chromosome condensation (RCC1) family protein	44.76	248	31	6	1	142	1	248	4e-44	173
MDP0000191902	chr9	4463903	4465602	1700	AT5G38900.1	Arabidopsis thaliana	DSBA oxidoreductase family protein	50.4	252	79	4	5	256	11	216	5e-66	247
MDP0000143531	chr9	4509598	4510539	942	AT4G24540.1	Arabidopsis thaliana	AGL24 (AGAMOUS-LIKE 24); protein binding / protein heterodimerization/ protein homodimerization/ sequence-specific DNA binding / transcription factor	67.21	61	20	0	1	61	1	61	2e-17	83.6
MDP0000223851	chr9	4526425	4526858	434	AT4G24540.1	Arabidopsis thaliana	AGL24 (AGAMOUS-LIKE 24); protein binding / protein heterodimerization/ protein homodimerization/ sequence-specific DNA binding / transcription factor	65.57	61	21	0	1	61	1	61	4e-16	79.7
MDP0000487249	chr9	4537533	4538549	1017	AT4G23160.1	Arabidopsis thaliana	protein kinase family protein	29.65	199	137	3	42	238	316	513	3e-19	92.4
MDP0000130853	chr9	4539337	4540435	1099	AT2G37880.1	Arabidopsis thaliana	unknown protein	69.23	52	15	1	209	259	194	245	3e-13	72.4
MDP0000488312	chr9	4545972	4546841	870	AT4G23160.1	Arabidopsis thaliana	protein kinase family protein	30.24	248	166	5	1	245	310	553	5e-29	124
MDP0000567044	chr9	4548231	4550282	2052	AT1G48720.1	Arabidopsis thaliana	unknown protein	61.05	95	34	2	1	93	1	94	2e-27	120
MDP0000513191	chr9	4550213	4551392	1180	AT5G15780.1	Arabidopsis thaliana	pollen Ole e 1 allergen and extensin family protein	54.97	171	69	6	3	166	10	179	5e-37	151
MDP0000209356	chr9	4553206	4556487	3282	ATMG00810.1	Arabidopsis thaliana	hypothetical protein	38	150	67	3	618	741	5	154	5e-20	96.7
MDP0000302312	chr9	4555957	4565551	9595	AT5G15780.1	Arabidopsis thaliana	pollen Ole e 1 allergen and extensin family protein	63.27	147	48	5	375	516	34	179	1e-36	152
MDP0000207708	chr9	4560783	4561136	354	AT1G47240.1	Arabidopsis thaliana	NRAMP2; inorganic anion transmembrane transporter/ metal ion transmembrane transporter	71.43	63	15	2	50	109	30	92	7e-21	95.5
MDP0000558757	chr9	4578473	4578904	432	ATMG00710.1	Arabidopsis thaliana	hypothetical protein	39.71	68	41	0	71	138	2	69	5e-09	57
MDP0000510701	chr9	4585577	4586236	660	AT4G23160.1	Arabidopsis thaliana	protein kinase family protein	40.44	136	74	1	81	209	85	220	3e-24	108
MDP0000295908	chr9	4585826	4587577	1752	AT5G15780.1	Arabidopsis thaliana	pollen Ole e 1 allergen and extensin family protein	57.89	171	63	7	3	165	10	179	5e-38	155
MDP0000510702	chr9	4586468	4587043	576	ATMG00810.1	Arabidopsis thaliana	hypothetical protein	37.63	186	111	2	4	187	31	213	2e-34	142
MDP0000365539	chr9	4595932	4597463	1532	AT5G15750.1	Arabidopsis thaliana	RNA-binding S4 domain-containing protein	78.44	167	36	0	15	181	15	181	4e-66	246
MDP0000513930	chr9	4598282	4616928	18647	AT3G02260.1	Arabidopsis thaliana	BIG (BIG); binding / ubiquitin-protein ligase/ zinc ion binding	65.92	5123	1636	38	26	5096	32	5096	0	6147
MDP0000241239	chr9	4605170	4618457	13288	AT3G02260.1	Arabidopsis thaliana	BIG (BIG); binding / ubiquitin-protein ligase/ zinc ion binding	68.81	1773	495	10	36	1761	1488	3249	0	2359
MDP0000241240	chr9	4619274	4620807	1534	AT5G15750.1	Arabidopsis thaliana	RNA-binding S4 domain-containing protein	78.44	167	36	0	15	181	15	181	4e-66	246
MDP0000129581	chr9	4627811	4630267	2457	AT5G15740.1	Arabidopsis thaliana	unknown protein	65.16	508	169	4	1	501	1	507	0	662
MDP0000132307	chr9	4628524	4630967	2444	AT5G15740.1	Arabidopsis thaliana	unknown protein	63.58	508	166	6	1	490	1	507	0	634
MDP0000245538	chr9	4631520	4638232	6713	AT5G38860.1	Arabidopsis thaliana	BIM3 (BES1-interacting Myc-like protein 3); DNA binding / transcription factor	45.37	108	9	2	85	190	29	88	2e-13	73.9
MDP0000238475	chr9	4641634	4645463	3830	AT3G30300.1	Arabidopsis thaliana	FUNCTIONS IN: molecular_function unknown; INVOLVED IN: biological_process unknown; LOCATED IN: endomembrane system; EXPRESSED IN: 22 plant structures; EXPRESSED DURING: 13 growth stages; CONTAINS InterPro DOMAIN/s: Protein of unknown function DUF246, plant (InterPro:IPR004348); BEST Arabidopsis thaliana protein match is: EDA30 (embryo sac development arrest 30) (TAIR:AT3G03810.1); Has 512 Blast h…	69.11	628	164	4	1	627	13	611	0	842
MDP0000193791	chr9	4650454	4652764	2311	AT5G15730.2	Arabidopsis thaliana	serine/threonine protein kinase, putative	56.21	459	133	7	25	449	1	425	3e-126	448
MDP0000573835	chr9	4653134	4655050	1917	AT2G03890.1	Arabidopsis thaliana	phosphatidylinositol 3- and 4-kinase family protein	64.04	659	207	10	1	638	1	650	0	816
MDP0000187883	chr9	4656219	4657223	1005	AT5G15720.1	Arabidopsis thaliana	GLIP7; carboxylesterase/ lipase	38.08	239	144	3	1	235	123	361	5e-42	167
MDP0000149180	chr9	4663919	4665932	2014	AT5G15720.1	Arabidopsis thaliana	GLIP7; carboxylesterase/ lipase	43.82	340	185	5	22	356	26	364	6e-76	281
MDP0000178956	chr9	4664322	4670407	6086	AT1G68990.2	Arabidopsis thaliana		66.34	918	281	6	38	929	68	983	0	1241
MDP0000761794	chr9	4672446	4674507	2062	AT3G30380.1	Arabidopsis thaliana	INVOLVED IN: biological_process unknown; LOCATED IN: cellular_component unknown; EXPRESSED IN: 21 plant structures; EXPRESSED DURING: 12 growth stages; CONTAINS InterPro DOMAIN/s: Alpha/beta hydrolase fold-1 (InterPro:IPR000073); BEST Arabidopsis thaliana protein match is: unknown protein (TAIR:AT3G01690.1); Has 3127 Blast hits to 3124 proteins in 513 species: Archae - 3; Bacteria - 775; Metazoa …	74.31	362	80	6	1	357	1	354	8e-144	506
MDP0000280679	chr9	4682869	4692343	9475	AT5G15710.1	Arabidopsis thaliana	F-box family protein	87.59	395	48	1	33	426	42	436	0	734
MDP0000583260	chr9	4685051	4686558	1508	AT3G30380.1	Arabidopsis thaliana	INVOLVED IN: biological_process unknown; LOCATED IN: cellular_component unknown; EXPRESSED IN: 21 plant structures; EXPRESSED DURING: 12 growth stages; CONTAINS InterPro DOMAIN/s: Alpha/beta hydrolase fold-1 (InterPro:IPR000073); BEST Arabidopsis thaliana protein match is: unknown protein (TAIR:AT3G01690.1); Has 3127 Blast hits to 3124 proteins in 513 species: Archae - 3; Bacteria - 775; Metazoa …	68.55	248	52	5	8	235	113	354	5e-91	330
MDP0000184553	chr9	4688361	4694447	6087	AT1G68990.1	Arabidopsis thaliana	DNA-directed RNA polymerase, mitochondrial (RPOMT)	66.05	919	268	6	38	922	68	976	0	1233
MDP0000280680	chr9	4692762	4694296	1535	AT5G15720.1	Arabidopsis thaliana	GLIP7; carboxylesterase/ lipase	43.82	340	185	5	5	339	26	364	9e-76	280
MDP0000284833	chr9	4695684	4700455	4772	AT5G38840.1	Arabidopsis thaliana	forkhead-associated domain-containing protein / FHA domain-containing protein	53.85	650	234	15	90	687	87	722	5e-136	482
MDP0000280067	chr9	4696194	4697881	1688	AT3G30390.2	Arabidopsis thaliana	amino acid transporter family protein	61.13	355	138	0	1	355	62	416	1e-107	386
MDP0000246948	chr9	4698947	4701416	2470	AT3G30390.2	Arabidopsis thaliana	amino acid transporter family protein	75.23	440	109	0	22	461	21	460	8e-178	620
MDP0000723417	chr9	4699046	4699414	369	AT5G49550.1	Arabidopsis thaliana	unknown protein	66.96	112	37	0	8	119	3	114	5e-40	159
MDP0000238357	chr9	4700802	4701170	369	AT5G49550.1	Arabidopsis thaliana	unknown protein	66.96	112	37	0	8	119	3	114	5e-40	159
MDP0000723418	chr9	4700808	4701885	1078	AT3G29290.1	Arabidopsis thaliana	emb2076 (embryo defective 2076)	65.2	227	79	0	1	227	310	536	1e-87	319
MDP0000583266	chr9	4701475	4703356	1882	AT3G29290.1	Arabidopsis thaliana	emb2076 (embryo defective 2076)	60.8	449	176	0	62	510	88	536	1e-156	549
MDP0000457301	chr9	4702570	4704497	1928	AT3G29290.1	Arabidopsis thaliana	emb2076 (embryo defective 2076)	60.8	449	176	0	62	510	88	536	1e-156	550
MDP0000351619	chr9	4705521	4706309	789	AT5G38840.1	Arabidopsis thaliana	forkhead-associated domain-containing protein / FHA domain-containing protein	72.73	88	24	0	90	177	87	174	2e-40	161
MDP0000134247	chr9	4706983	4714090	7108	AT5G11390.1	Arabidopsis thaliana	unknown protein	48.86	569	264	4	43	584	44	612	2e-124	444
MDP0000282950	chr9	4708588	4715611	7024	AT3G30300.1	Arabidopsis thaliana	FUNCTIONS IN: molecular_function unknown; INVOLVED IN: biological_process unknown; LOCATED IN: endomembrane system; EXPRESSED IN: 22 plant structures; EXPRESSED DURING: 13 growth stages; CONTAINS InterPro DOMAIN/s: Protein of unknown function DUF246, plant (InterPro:IPR004348); BEST Arabidopsis thaliana protein match is: EDA30 (embryo sac development arrest 30) (TAIR:AT3G03810.1); Has 512 Blast h…	69.47	511	136	3	86	594	146	638	0	697
MDP0000308416	chr9	4715199	4726707	11509	AT5G15680.1	Arabidopsis thaliana	binding	82.97	2073	262	9	4	1991	85	2151	0	3348
MDP0000264728	chr9	4731832	4734319	2488	AT3G02330.1	Arabidopsis thaliana	pentatricopeptide (PPR) repeat-containing protein	38.22	539	259	7	50	521	349	880	2e-107	386
MDP0000370271	chr9	4735164	4736956	1793	AT5G26667.3	Arabidopsis thaliana	PYR6; cytidylate kinase/ uridylate kinase	47.4	173	64	1	37	182	29	201	3e-36	148
MDP0000157957	chr9	4738715	4739872	1158	AT3G02340.1	Arabidopsis thaliana	zinc finger (C3HC4-type RING finger) family protein	38.2	267	122	6	144	371	136	398	7e-39	158
MDP0000264731	chr9	4740273	4744866	4594	AT5G50780.1	Arabidopsis thaliana	ATP binding	74.51	459	100	3	216	658	125	582	0	684
MDP0000407755	chr9	4760296	4760904	609	AT3G30530.1	Arabidopsis thaliana	ATBZIP42 (ARABIDOPSIS THALIANA BASIC LEUCINE-ZIPPER 42); DNA binding / protein heterodimerization/ protein homodimerization/ transcription factor	66.42	134	35	3	45	175	43	169	1e-39	159
MDP0000251615	chr9	4762436	4765687	3252	AT3G49170.1	Arabidopsis thaliana	EMB2261 (embryo defective 2261)	35.23	440	212	9	81	494	374	766	5e-65	245
MDP0000364776	chr9	4765572	4766073	502	AT3G02350.1	Arabidopsis thaliana	GAUT9 (Galacturonosyltransferase 9); polygalacturonate 4-alpha-galacturonosyltransferase/ transferase, transferring glycosyl groups / transferase, transferring hexosyl groups	61.64	73	28	0	1	73	1	73	2e-13	70.9
MDP0000922600	chr9	4766491	4767746	1256	AT3G02350.1	Arabidopsis thaliana	GAUT9 (Galacturonosyltransferase 9); polygalacturonate 4-alpha-galacturonosyltransferase/ transferase, transferring glycosyl groups / transferase, transferring hexosyl groups	85.59	340	49	0	1	340	222	561	1e-157	552
MDP0000250354	chr9	4770316	4771782	1467	AT3G02360.1	Arabidopsis thaliana	6-phosphogluconate dehydrogenase family protein	90.27	483	47	0	6	488	4	486	0	878
MDP0000275105	chr9	4805971	4811577	5607	AT4G23160.1	Arabidopsis thaliana	protein kinase family protein	31.93	119	78	2	203	320	445	561	6e-13	72
MDP0000291561	chr9	4841113	4844589	3477	AT5G15680.1	Arabidopsis thaliana	binding	82.86	350	57	2	1	349	33	380	3e-156	548
MDP0000297093	chr9	4850373	4852477	2105	AT3G02380.1	Arabidopsis thaliana	COL2 (constans-like 2); transcription factor/ zinc ion binding	55.56	396	123	11	1	392	1	347	1e-86	317
MDP0000609638	chr9	4852139	4852483	345	AT3G02380.1	Arabidopsis thaliana	COL2 (constans-like 2); transcription factor/ zinc ion binding	71.05	114	33	0	1	114	234	347	3e-33	136
MDP0000297094	chr9	4858504	4860085	1582	AT1G13570.1	Arabidopsis thaliana	F-box family protein	28.01	382	221	7	43	375	6	382	9e-38	154
MDP0000031416	chr9	4860518	4863568	3051	AT5G16000.1	Arabidopsis thaliana	NIK1 (NSP-INTERACTING KINASE 1); kinase	77.57	633	131	6	1	623	7	638	0	947
MDP0000553908	chr9	4870890	4872890	2001	AT3G02490.1	Arabidopsis thaliana	pentatricopeptide (PPR) repeat-containing protein	57.19	577	240	2	85	654	71	647	0	657
MDP0000679635	chr9	4872313	4874313	2001	AT3G02490.1	Arabidopsis thaliana	pentatricopeptide (PPR) repeat-containing protein	57.19	577	240	2	85	654	71	647	0	656
MDP0000908727	chr9	4877155	4877587	433	AT5G38760.1	Arabidopsis thaliana	unknown protein	59.7	67	27	0	1	67	1	67	1e-15	77.8
MDP0000360295	chr9	4877940	4878436	497	AT5G38760.1	Arabidopsis thaliana	unknown protein	59.7	67	27	0	23	89	1	67	1e-15	78.2
MDP0000171040	chr9	4880320	4883240	2921	AT5G38720.1	Arabidopsis thaliana	unknown protein	65.84	161	43	1	203	363	158	306	1e-50	196
MDP0000171041	chr9	4884404	4885948	1545	AT3G02470.4	Arabidopsis thaliana	SAMDC (S-ADENOSYLMETHIONINE DECARBOXYLASE); adenosylmethionine decarboxylase	64.99	357	118	3	82	437	1	351	9e-129	457
MDP0000171043	chr9	4890551	4893443	2893	AT5G15930.1	Arabidopsis thaliana	PAM1 (plant adhesion molecule 1); RAB GTPase activator	84.4	327	48	2	10	333	8	334	4e-158	554
MDP0000171044	chr9	4895706	4899136	3431	AT3G02450.1	Arabidopsis thaliana	cell division protein ftsH, putative	66.95	590	152	7	84	667	70	622	0	665
MDP0000504239	chr9	4896305	4898286	1982	AT5G39090.1	Arabidopsis thaliana	transferase family protein	40	175	95	5	2	173	92	259	2e-25	112
MDP0000131044	chr9	4896856	4897435	580	AT3G02450.1	Arabidopsis thaliana	cell division protein ftsH, putative	82.1	162	28	1	1	161	461	622	4e-66	246
MDP0000244593	chr9	4899111	4902949	3839	AT5G38710.1	Arabidopsis thaliana	proline oxidase, putative / osmotic stress-responsive proline dehydrogenase, putative	58.64	428	171	4	54	478	40	464	2e-142	503
MDP0000274685	chr9	4900813	4904655	3843	AT5G38710.1	Arabidopsis thaliana	proline oxidase, putative / osmotic stress-responsive proline dehydrogenase, putative	58.64	428	171	4	54	478	40	464	2e-142	503
MDP0000481610	chr9	4909565	4917470	7906	AT5G38760.1	Arabidopsis thaliana	unknown protein	73.33	60	16	0	57	116	5	64	2e-08	55.8
MDP0000179388	chr9	4919990	4922113	2124	AT3G29670.1	Arabidopsis thaliana	transferase family protein	39.1	468	259	11	87	548	2	449	2e-73	273
MDP0000237151	chr9	4920240	4921274	1035	AT5G39080.1	Arabidopsis thaliana	transferase family protein	38.83	309	168	9	6	302	4	303	3e-49	192
MDP0000169992	chr9	4923018	4924223	1206	AT5G39080.1	Arabidopsis thaliana	transferase family protein	38.51	309	169	9	63	359	4	303	2e-48	189
MDP0000610902	chr9	4928607	4929006	400	AT2G37700.1	Arabidopsis thaliana	catalytic/ iron ion binding / oxidoreductase	64.08	103	34	1	3	102	511	613	4e-36	145
MDP0000610903	chr9	4929688	4930271	584	AT4G23160.1	Arabidopsis thaliana	protein kinase family protein	38.07	197	74	1	1	149	358	554	1e-34	142
MDP0000610905	chr9	4930870	4932309	1440	ATMG00710.1	Arabidopsis thaliana	hypothetical protein	36.92	65	41	0	198	262	5	69	3e-07	53.5
MDP0000374466	chr9	4932954	4935250	2297	AT1G67170.1	Arabidopsis thaliana	unknown protein	61.82	275	91	5	1	262	1	274	9e-90	327
MDP0000283994	chr9	4941204	4948215	7012	AT1G61600.1	Arabidopsis thaliana	unknown protein	48.61	395	171	7	356	719	28	421	2e-95	347
MDP0000164922	chr9	4946401	4950166	3766	AT5G15900.1	Arabidopsis thaliana	unknown protein	61.29	403	127	6	60	460	48	423	2e-145	512
MDP0000497766	chr9	4973292	4975839	2548	AT5G38880.1	Arabidopsis thaliana	unknown protein	46.9	226	38	3	72	233	587	794	1e-42	170
MDP0000207629	chr9	4984067	4985460	1394	AT5G15900.1	Arabidopsis thaliana	unknown protein	48.76	404	191	8	21	413	12	410	8e-111	397
MDP0000207630	chr9	4987492	4991038	3547	AT5G15880.1	Arabidopsis thaliana	unknown protein	61.54	312	115	3	19	326	20	330	7e-73	271
MDP0000302256	chr9	4997156	4998161	1006	AT1G19485.2	Arabidopsis thaliana		35.36	263	101	9	1	256	605	805	5e-30	127
MDP0000148376	chr9	5001271	5006682	5412	AT1G19485.2	Arabidopsis thaliana		65.93	273	81	2	554	824	343	605	6e-103	372
MDP0000148377	chr9	5010079	5012154	2076	AT5G15870.1	Arabidopsis thaliana	glycosyl hydrolase family 81 protein	71.56	661	180	4	17	671	54	712	0	886
MDP0000220977	chr9	5033089	5035735	2647	AT5G38640.1	Arabidopsis thaliana	eukaryotic translation initiation factor 2B family protein / eIF-2B family protein	64.44	689	185	8	1	676	1	642	0	768
MDP0000312256	chr9	5036292	5039965	3674	AT5G38630.1	Arabidopsis thaliana	ACYB-1; carbon-monoxide oxygenase	79.49	195	39	1	102	295	2	196	2e-74	276
MDP0000238852	chr9	5041245	5042878	1634	AT5G15860.1	Arabidopsis thaliana	ATPCME (PRENYLCYSTEINE METHYLESTERASE); prenylcysteine methylesterase	75.25	198	47	2	1	198	232	427	4e-73	270
MDP0000312257	chr9	5041574	5047220	5647	AT1G67230.1	Arabidopsis thaliana	LINC1 (LITTLE NUCLEI1)	47.33	1215	544	25	64	1265	1	1132	0	825
MDP0000312258	chr9	5049271	5068027	18757	AT1G79000.2	Arabidopsis thaliana		46.08	803	371	8	1961	2705	861	1659	0	731
MDP0000404961	chr9	5069221	5069547	327	AT5G09270.2	Arabidopsis thaliana	unknown protein	53.4	103	48	0	1	103	1	103	1e-26	114
MDP0000220986	chr9	5075248	5081340	6093	AT3G02420.1	Arabidopsis thaliana	unknown protein	78.85	227	48	0	439	665	122	348	6e-104	375
MDP0000300867	chr9	5082102	5084331	2230	AT5G38640.1	Arabidopsis thaliana	eukaryotic translation initiation factor 2B family protein / eIF-2B family protein	65.89	598	164	7	1	585	1	571	0	677
MDP0000182913	chr9	5084500	5085474	975	AT1G67260.2	Arabidopsis thaliana	TCP1; DNA binding / transcription factor	74.24	66	16	1	72	137	86	150	5e-15	78.6
MDP0000178454	chr9	5084995	5086173	1179	AT1G67260.2	Arabidopsis thaliana	TCP1; DNA binding / transcription factor	74.63	67	16	1	140	206	86	151	1e-15	81.3
MDP0000265369	chr9	5091529	5095880	4352	AT5G38660.2	Arabidopsis thaliana		55.91	93	35	2	182	271	339	428	5e-21	98.6
MDP0000269578	chr9	5094507	5098462	3956	AT5G38660.2	Arabidopsis thaliana		60.4	101	34	2	168	265	334	431	1e-26	117
MDP0000751444	chr9	5094519	5099417	4899	AT2G41370.1	Arabidopsis thaliana	BOP2 (BLADE ON PETIOLE2); protein binding	63.27	49	15	1	231	276	20	68	7e-11	65.1
MDP0000180351	chr9	5098881	5100841	1961	AT5G38660.2	Arabidopsis thaliana		67.57	148	41	1	1	148	291	431	8e-56	212
MDP0000161896	chr9	5190055	5190485	431	AT4G31940.1	Arabidopsis thaliana	CYP82C4; electron carrier/ heme binding / iron ion binding / monooxygenase/ oxygen binding	45.14	144	60	2	1	125	380	523	2e-30	127
MDP0000173394	chr9	5193675	5195593	1919	AT1G67260.2	Arabidopsis thaliana	TCP1; DNA binding / transcription factor	74.24	66	16	1	139	204	86	150	5e-15	79.3
MDP0000273447	chr9	5211651	5215152	3502	AT4G20990.1	Arabidopsis thaliana	ACA4 (ALPHA CARBONIC ANHYDRASE 4); carbonate dehydratase/ zinc ion binding	50.32	157	67	4	116	268	94	243	9e-39	157
MDP0000173395	chr9	5212208	5217390	5183	AT3G51800.2	Arabidopsis thaliana	ATG2; aminopeptidase/ metalloexopeptidase	60.23	171	37	1	209	348	3	173	2e-38	158
MDP0000126997	chr9	5235116	5235566	451	AT2G03710.3	Arabidopsis thaliana	SEP4 (SEPALLATA 4); DNA binding / transcription factor	90.16	61	6	0	1	61	1	61	3e-28	119
MDP0000223137	chr9	5240684	5241628	945	AT1G68840.2	Arabidopsis thaliana		54.08	294	103	10	16	305	46	311	2e-75	279
MDP0000848225	chr9	5266950	5268793	1844	AT3G13920.1	Arabidopsis thaliana	EIF4A1 (EUKARYOTIC TRANSLATION INITIATION FACTOR 4A1); ATP-dependent helicase/ translation initiation factor	92.75	414	27	2	8	420	1	412	0	795
MDP0000247623	chr9	5270975	5271472	498	AT1G13260.1	Arabidopsis thaliana	RAV1; DNA binding / transcription factor/ transcription repressor	55.86	145	48	1	13	157	182	310	7e-38	152
MDP0000245368	chr9	5286081	5290989	4909	AT3G52050.5	Arabidopsis thaliana	5'-3' exonuclease family protein	56.81	213	40	4	67	230	68	277	6e-48	187
MDP0000153589	chr9	5330935	5331870	936	AT1G68840.2	Arabidopsis thaliana		57.24	283	88	7	25	302	57	311	8e-80	293
MDP0000132959	chr9	5348078	5348623	546	AT2G37630.1	Arabidopsis thaliana	AS1 (ASYMMETRIC LEAVES 1); DNA binding / protein homodimerization/ transcription factor	64.1	39	14	0	13	51	62	100	7e-08	52.4
MDP0000319792	chr9	5356147	5374323	18177	AT5G38660.1	Arabidopsis thaliana	APE1 (ACCLIMATION OF PHOTOSYNTHESIS TO ENVIRONMENT)	80.39	204	39	1	1138	1340	81	284	5e-82	303
MDP0000238081	chr9	5367646	5368577	932	AT1G13280.1	Arabidopsis thaliana	AOC4 (ALLENE OXIDE CYCLASE 4); allene-oxide cyclase	67.55	188	54	4	3	184	68	254	9e-66	246
MDP0000319793	chr9	5378068	5380014	1947	AT5G16030.1	Arabidopsis thaliana	unknown protein	59.31	204	66	7	10	199	4	204	3e-52	201
MDP0000319795	chr9	5392077	5393008	932	AT1G13280.1	Arabidopsis thaliana	AOC4 (ALLENE OXIDE CYCLASE 4); allene-oxide cyclase	67.55	188	54	4	3	184	68	254	3e-64	240
MDP0000319796	chr9	5400574	5404968	4395	AT4G23160.1	Arabidopsis thaliana	protein kinase family protein	37.92	240	145	3	461	696	340	579	8e-39	159
MDP0000319039	chr9	5413714	5418088	4375	AT5G38510.2	Arabidopsis thaliana	rhomboid family protein	50.29	350	153	7	60	409	78	406	7e-77	285
MDP0000387626	chr9	5418448	5425612	7165	AT5G16040.1	Arabidopsis thaliana	regulator of chromosome condensation (RCC1) family protein	74.44	403	70	6	290	679	11	393	1e-166	583
MDP0000228556	chr10	4601149	4601385	237	AT4G11980.1	Arabidopsis thaliana	ATNUDX14 (ARABIDOPSIS THALIANA NUDIX HYDROLASE HOMOLOG 14); ADP-glucose pyrophosphohydrolase/ ADP-ribose pyrophosphohydrolase/ ADP-sugar diphosphatase/ hydrolase	69.86	73	22	0	1	73	228	300	2e-25	110
MDP0000946683	chr10	4602073	4604790	2718	AT1G12520.1	Arabidopsis thaliana	ATCCS (COPPER CHAPERONE FOR SOD1); superoxide dismutase/ superoxide dismutase copper chaperone	66.67	264	81	3	65	325	61	320	5e-103	370
MDP0000189489	chr10	4605901	4608215	2315	AT4G11980.1	Arabidopsis thaliana	ATNUDX14 (ARABIDOPSIS THALIANA NUDIX HYDROLASE HOMOLOG 14); ADP-glucose pyrophosphohydrolase/ ADP-ribose pyrophosphohydrolase/ ADP-sugar diphosphatase/ hydrolase	67.24	290	70	2	34	321	34	300	2e-99	358
Query ID	Scaffold ID	Transcript Start	Transcript Stop	Transcript Length	Match ID	Organism	Description	Percent Identity	Length of Overlap	# Mismatches	# Gaps	Query Begin Index	Query End Index	Match Begin Index	Match End Index	E-value	Score
MDP0000506442	chr10	4609734	4610787	1054	AT1G12520.1	Arabidopsis thaliana	ATCCS (COPPER CHAPERONE FOR SOD1); superoxide dismutase/ superoxide dismutase copper chaperone	75.19	133	33	0	1	133	92	224	7e-60	225
MDP0000197715	chr10	4619634	4621652	2019	AT3G23410.1	Arabidopsis thaliana	alcohol oxidase-related	51.2	543	178	6	3	463	162	699	3e-122	435
MDP0000187008	chr10	4624804	4625466	663	AT1G12520.1	Arabidopsis thaliana	ATCCS (COPPER CHAPERONE FOR SOD1); superoxide dismutase/ superoxide dismutase copper chaperone	64.65	99	28	2	1	92	221	319	1e-31	132
MDP0000436591	chr10	4627983	4628840	858	AT4G23160.1	Arabidopsis thaliana	protein kinase family protein	36.02	186	109	5	39	224	378	553	6e-22	101
MDP0000277129	chr10	4730719	4737480	6762	AT5G24530.1	Arabidopsis thaliana	DMR6 (DOWNY MILDEW RESISTANT 6); oxidoreductase/ oxidoreductase, acting on paired donors, with incorporation or reduction of molecular oxygen, 2-oxoglutarate as one donor, and incorporation of one atom each of oxygen into both donors	42.2	173	94	3	4	170	149	321	1e-25	114
MDP0000877085	chr10	4745665	4745898	234	AT4G03030.1	Arabidopsis thaliana	kelch repeat-containing F-box family protein	49.32	73	37	0	5	77	370	442	1e-16	81.6
MDP0000488848	chr10	4748217	4748456	240	AT4G03030.1	Arabidopsis thaliana	kelch repeat-containing F-box family protein	54.43	79	31	2	1	79	273	346	1e-18	87.8
MDP0000488852	chr10	4752139	4752735	597	AT4G23160.1	Arabidopsis thaliana	protein kinase family protein	47.06	204	101	4	1	198	193	395	1e-50	196
MDP0000749634	chr10	4789867	4794445	4579	AT5G50840.1	Arabidopsis thaliana	INVOLVED IN: biological_process unknown; EXPRESSED IN: 22 plant structures; EXPRESSED DURING: 13 growth stages; BEST Arabidopsis thaliana protein match is: LINC2 (LITTLE NUCLEI2) (TAIR:AT1G13220.2); Has 50047 Blast hits to 27335 proteins in 1173 species: Archae - 429; Bacteria - 3521; Metazoa - 26018; Fungi - 2663; Plants - 1200; Viruses - 162; Other Eukaryotes - 16054 (source: NCBI BLink).	57.85	465	135	6	1	465	1	404	4e-122	435
MDP0000193246	chr10	4795172	4797528	2357	AT3G52270.1	Arabidopsis thaliana	ATP binding / RNA polymerase II transcription factor	55.2	250	105	3	33	278	23	269	7e-74	273
MDP0000582214	chr10	4809359	4813241	3883	AT4G25030.2	Arabidopsis thaliana	unknown protein	61.41	368	106	5	40	402	2	338	1e-106	383
MDP0000127082	chr10	4814067	4817622	3556	AT3G52260.1	Arabidopsis thaliana	pseudouridine synthase family protein	68.04	291	85	4	10	298	5	289	3e-108	388
MDP0000668138	chr10	4821018	4827841	6824	AT3G52250.1	Arabidopsis thaliana	DNA binding / transcription factor	36.23	1452	772	40	156	1555	253	1602	5e-177	619
MDP0000188777	chr10	4828382	4832736	4355	AT3G52260.2	Arabidopsis thaliana	pseudouridine synthase family protein	65.52	377	113	7	10	381	5	369	7e-135	477
MDP0000668140	chr10	4833560	4837447	3888	AT4G25030.2	Arabidopsis thaliana	unknown protein	61.41	368	106	5	40	402	2	338	1e-106	383
MDP0000264634	chr10	4850807	4855114	4308	AT3G07990.1	Arabidopsis thaliana	SCPL27 (serine carboxypeptidase-like 27); serine-type carboxypeptidase	78.81	387	81	1	24	409	26	412	0	654
MDP0000119447	chr10	4869477	4871551	2075	AT3G12090.1	Arabidopsis thaliana	TET6 (TETRASPANIN6)	69.36	235	70	2	2	235	31	264	8e-90	327
MDP0000221781	chr10	4869541	4871700	2160	AT3G12090.1	Arabidopsis thaliana	TET6 (TETRASPANIN6)	69.81	265	78	2	1	264	1	264	2e-102	369
MDP0000119162	chr10	4882364	4884526	2163	AT3G12090.1	Arabidopsis thaliana	TET6 (TETRASPANIN6)	69.81	265	78	2	1	264	1	264	2e-102	369
MDP0000222938	chr10	4884788	4886954	2167	AT3G20060.1	Arabidopsis thaliana	UBC19 (ubiquitin-conjugating enzyme19); ubiquitin-protein ligase	67.37	95	30	1	38	132	32	125	5e-32	135
MDP0000313744	chr10	4887963	4898955	10993	AT2G39190.2	Arabidopsis thaliana	ATATH8; transporter	54.52	840	310	9	13	813	1	807	0	840
MDP0000222941	chr10	4901735	4902957	1223	AT3G54890.1	Arabidopsis thaliana	LHCA1; chlorophyll binding	83.06	248	33	3	1	248	1	239	2e-111	398
MDP0000218992	chr10	4910101	4912403	2303	AT4G40010.1	Arabidopsis thaliana	SNRK2.7 (SNF1-RELATED PROTEIN KINASE 2.7); kinase	62.86	350	88	3	1	308	1	350	1e-115	412
MDP0000535786	chr10	4929962	4930117	156	AT3G06350.1	Arabidopsis thaliana	MEE32 (MATERNAL EFFECT EMBRYO ARREST 32); 3-dehydroquinate dehydratase/ NADP or NADPH binding / binding / catalytic/ shikimate 5-dehydrogenase	69.7	33	10	0	1	33	174	206	2e-07	50.8
MDP0000308874	chr10	4937321	4938555	1235	AT2G22420.1	Arabidopsis thaliana	peroxidase 17 (PER17) (P17)	73.02	315	84	1	7	321	9	322	3e-140	494
MDP0000189953	chr10	4938786	4939420	635	AT3G06350.1	Arabidopsis thaliana	MEE32 (MATERNAL EFFECT EMBRYO ARREST 32); 3-dehydroquinate dehydratase/ NADP or NADPH binding / binding / catalytic/ shikimate 5-dehydrogenase	43.88	98	47	2	44	138	59	151	2e-15	78.6
MDP0000308875	chr10	4940406	4944465	4060	AT5G10360.2	Arabidopsis thaliana		66.23	151	31	4	32	162	44	194	6e-46	179
MDP0000507418	chr10	4949167	4949421	255	AT4G23160.1	Arabidopsis thaliana	protein kinase family protein	38.64	88	49	2	1	83	210	297	2e-12	67.4
MDP0000507419	chr10	4949760	4951433	1674	AT4G23160.1	Arabidopsis thaliana	protein kinase family protein	34.52	168	107	2	4	170	417	582	5e-24	108
MDP0000254865	chr10	4953200	4954637	1438	AT2G22420.1	Arabidopsis thaliana	peroxidase 17 (PER17) (P17)	75.91	303	71	1	14	316	19	319	3e-136	481
MDP0000278433	chr10	4967218	4974003	6786	AT4G12780.2	Arabidopsis thaliana		75.79	190	38	2	868	1057	701	882	6e-71	266
MDP0000617166	chr10	4992833	4993363	531	ATMG00860.1	Arabidopsis thaliana	hypothetical protein	30.51	118	71	3	59	171	14	125	1e-08	56.2
MDP0000422036	chr10	5003973	5004110	138	AT2G22420.1	Arabidopsis thaliana	peroxidase 17 (PER17) (P17)	75.56	45	11	0	1	45	82	126	1e-13	71.2
MDP0000907855	chr10	5011558	5011897	340	AT2G22420.1	Arabidopsis thaliana	peroxidase 17 (PER17) (P17)	75.86	58	14	0	6	63	69	126	8e-20	92
MDP0000919219	chr10	5021563	5022195	633	AT4G02570.4	Arabidopsis thaliana		75.89	112	27	0	14	125	435	546	8e-49	188
MDP0000635852	chr10	5034830	5035099	270	AT1G53320.1	Arabidopsis thaliana	AtTLP7 (TUBBY LIKE PROTEIN 7); phosphoric diester hydrolase/ transcription factor	71.43	35	10	0	55	89	47	81	2e-09	57.4
MDP0000294105	chr10	5039812	5046072	6261	AT2G22400.1	Arabidopsis thaliana	NOL1/NOP2/sun family protein	59.05	823	283	16	48	855	11	794	0	905
MDP0000695092	chr10	5042452	5044109	1658	AT2G22400.1	Arabidopsis thaliana	NOL1/NOP2/sun family protein	56.88	160	60	3	1	158	343	495	9e-44	172
MDP0000466790	chr10	5046701	5048366	1666	AT5G65270.1	Arabidopsis thaliana	AtRABA4a (Arabidopsis Rab GTPase homolog A4a); GTP binding	86.94	222	28	1	2	222	5	226	3e-112	400
MDP0000610464	chr10	5068161	5069525	1365	ATMG00750.1	Arabidopsis thaliana	hypothetical protein	55.36	56	25	0	112	167	35	90	3e-12	70.1
MDP0000279620	chr10	5080224	5084707	4484	AT1G17840.1	Arabidopsis thaliana	WBC11 (WHITE-BROWN COMPLEX HOMOLOG PROTEIN 11); ATPase, coupled to transmembrane movement of substances / fatty acid transporter	54.8	635	268	6	119	738	50	680	0	651
MDP0000254018	chr10	5089482	5092612	3131	AT1G43760.1	Arabidopsis thaliana	FUNCTIONS IN: molecular_function unknown; INVOLVED IN: biological_process unknown; LOCATED IN: cellular_component unknown; CONTAINS InterPro DOMAIN/s: RNA-directed DNA polymerase (reverse transcriptase), related (InterPro:IPR015706), Endonuclease/exonuclease/phosphatase (InterPro:IPR005135); BEST Arabidopsis thaliana protein match is: unknown protein (TAIR:AT1G40390.1); Has 2614 Blast hits to 255…	35.44	79	51	0	291	369	543	621	2e-08	57.4
MDP0000553129	chr10	5092721	5094565	1845	ATMG00750.1	Arabidopsis thaliana	hypothetical protein	51.79	56	27	0	265	320	35	90	2e-10	64.3
MDP0000695681	chr10	5094574	5097567	2994	ATMG00860.1	Arabidopsis thaliana	hypothetical protein	42.42	66	37	1	654	719	66	130	1e-07	56.2
MDP0000285412	chr10	5104200	5106810	2611	AT4G29090.1	Arabidopsis thaliana	reverse transcriptase, putative / RNA-dependent DNA polymerase, putative	41.61	137	55	1	365	476	2	138	4e-24	109
MDP0000186271	chr10	5110551	5114935	4385	AT5G10350.1	Arabidopsis thaliana	polyadenylate-binding protein family protein / PABP family protein	65.18	247	35	3	32	277	9	205	6e-68	254
MDP0000615021	chr10	5118845	5119656	812	AT4G23160.1	Arabidopsis thaliana	protein kinase family protein	33.87	186	104	4	36	221	378	544	4e-17	85.1
MDP0000615022	chr10	5119663	5120019	357	AT4G23160.1	Arabidopsis thaliana	protein kinase family protein	37	100	61	1	1	100	190	287	1e-13	71.2
MDP0000670721	chr10	5126704	5130204	3501	ATMG00860.1	Arabidopsis thaliana	hypothetical protein	44.58	83	45	1	198	280	43	124	7e-14	75.5
MDP0000573537	chr10	5132858	5134057	1200	AT4G33510.2	Arabidopsis thaliana	DHS2 (3-deoxy-d-arabino-heptulosonate 7-phosphate synthase); 3-deoxy-7-phosphoheptulonate synthase	81.82	198	36	0	45	242	49	246	2e-98	355
MDP0000204643	chr10	5133944	5135619	1676	AT5G65250.1	Arabidopsis thaliana	unknown protein	80	60	12	0	7	66	212	271	3e-09	57.8
MDP0000300043	chr10	5151836	5154664	2829	AT1G22410.1	Arabidopsis thaliana	2-dehydro-3-deoxyphosphoheptonate aldolase, putative / 3-deoxy-D-arabino-heptulosonate 7-phosphate synthase, putative / DAHP synthetase, putative	85.27	455	67	0	75	529	73	527	0	835
MDP0000268575	chr10	5154568	5160392	5825	ATMG00810.1	Arabidopsis thaliana	hypothetical protein	41.78	225	87	4	359	540	1	224	4e-37	153
MDP0000317707	chr10	5154748	5158863	4116	ATMG00810.1	Arabidopsis thaliana	hypothetical protein	32.08	212	82	3	521	670	13	224	1e-19	95.1
MDP0000224617	chr10	5156514	5160400	3887	ATMG00810.1	Arabidopsis thaliana	hypothetical protein	36.84	171	75	6	267	406	27	195	3e-19	93.2
MDP0000213633	chr10	5199312	5199858	547	AT4G39970.1	Arabidopsis thaliana	haloacid dehalogenase-like hydrolase family protein	71.76	85	24	0	55	139	64	148	3e-37	150
MDP0000157174	chr10	5203496	5206261	2766	AT4G39970.1	Arabidopsis thaliana	haloacid dehalogenase-like hydrolase family protein	62.31	268	61	2	25	252	34	301	2e-91	331
MDP0000157175	chr10	5206681	5206881	201	AT1G22380.1	Arabidopsis thaliana	AtUGT85A3 (UDP-glucosyl transferase 85A3); glucuronosyltransferase/ transcription factor/ transferase, transferring glycosyl groups	41.79	67	38	1	1	66	418	484	2e-08	53.9
MDP0000529189	chr10	5209032	5210859	1828	AT4G23160.1	Arabidopsis thaliana	protein kinase family protein	33.33	96	60	1	52	147	462	553	2e-08	55.5
MDP0000163822	chr10	5218180	5220928	2749	AT5G03990.1	Arabidopsis thaliana	unknown protein	53.85	91	42	0	41	131	41	131	3e-27	120
MDP0000308304	chr10	5227690	5228876	1187	AT1G10380.1	Arabidopsis thaliana	unknown protein	36.73	196	109	8	1	189	94	281	3e-22	102
MDP0000580357	chr10	5230480	5233107	2628	AT4G23160.1	Arabidopsis thaliana	protein kinase family protein	40.88	137	78	2	45	180	445	579	3e-19	92.4
MDP0000152207	chr10	5238585	5240564	1980	AT4G39952.1	Arabidopsis thaliana	pentatricopeptide (PPR) repeat-containing protein	54.24	660	301	1	1	659	116	775	0	736
MDP0000547806	chr10	5239426	5241405	1980	AT4G39952.1	Arabidopsis thaliana	pentatricopeptide (PPR) repeat-containing protein	54.24	660	301	1	1	659	116	775	0	737
MDP0000450469	chr10	5242937	5244994	2058	ATMG00860.1	Arabidopsis thaliana	hypothetical protein	34.09	132	84	2	383	512	1	131	1e-15	82.4
MDP0000318392	chr10	5258962	5269902	10941	AT5G10290.1	Arabidopsis thaliana	leucine-rich repeat family protein / protein kinase family protein	67.95	337	55	2	284	620	330	613	4e-121	432
MDP0000129106	chr10	5284521	5289715	5195	AT5G10290.1	Arabidopsis thaliana	leucine-rich repeat family protein / protein kinase family protein	73.57	628	121	2	56	683	31	613	0	807
MDP0000141063	chr10	5289987	5293506	3520	AT5G10290.1	Arabidopsis thaliana	leucine-rich repeat family protein / protein kinase family protein	81.55	515	94	1	20	534	100	613	0	743
MDP0000314571	chr10	5360184	5370858	10675	ATMG00810.1	Arabidopsis thaliana	hypothetical protein	39.34	122	73	1	494	615	3	123	2e-17	88.6
MDP0000399703	chr10	5366519	5371078	4560	AT4G23160.1	Arabidopsis thaliana	protein kinase family protein	44.22	502	271	5	1005	1500	85	583	3e-110	397
MDP0000314572	chr10	5372336	5381974	9639	AT1G34370.1	Arabidopsis thaliana	STOP1 (sensitive to proton rhizotoxicity 1); nucleic acid binding / transcription factor/ zinc ion binding	39.94	318	138	6	399	663	77	394	4e-63	239
MDP0000280992	chr10	5482409	5487266	4858	AT1G29670.1	Arabidopsis thaliana	GDSL-motif lipase/hydrolase family protein	38.6	342	200	5	51	389	26	360	1e-66	250
MDP0000230023	chr10	5482697	5484666	1970	AT5G08460.1	Arabidopsis thaliana	GDSL-motif lipase/hydrolase family protein	45	180	88	6	57	230	49	223	6e-32	134
MDP0000237938	chr10	5485327	5488258	2932	AT4G18650.1	Arabidopsis thaliana	transcription factor-related	48.17	191	75	3	128	299	40	225	3e-34	142
MDP0000237939	chr10	5489033	5489815	783	AT1G29670.1	Arabidopsis thaliana	GDSL-motif lipase/hydrolase family protein	34.85	132	83	1	2	133	232	360	8e-23	102
MDP0000125710	chr10	5493016	5494129	1114	AT5G06750.3	Arabidopsis thaliana	protein phosphatase 2C family protein / PP2C family protein	69.84	63	19	0	183	245	45	107	1e-21	100
MDP0000258644	chr10	5513234	5518828	5595	AT1G34300.1	Arabidopsis thaliana	lectin protein kinase family protein	63.89	767	261	11	32	794	30	784	0	983
MDP0000491315	chr10	5524713	5526002	1290	ATMG00860.1	Arabidopsis thaliana	hypothetical protein	39.37	127	74	2	34	158	1	126	6e-23	105
MDP0000258645	chr10	5524944	5525971	1028	AT5G06750.3	Arabidopsis thaliana	protein phosphatase 2C family protein / PP2C family protein	66.15	65	22	0	179	243	43	107	8e-21	97.4
MDP0000470068	chr10	5525064	5527510	2447	ATMG00860.1	Arabidopsis thaliana	hypothetical protein	31.9	116	74	3	305	418	13	125	1e-08	59.3
MDP0000257852	chr10	5532950	5536240	3291	AT1G71870.1	Arabidopsis thaliana	MATE efflux family protein	70.59	510	120	5	1	485	1	505	7e-180	627
MDP0000436999	chr10	5540253	5542172	1920	AT1G71850.1	Arabidopsis thaliana	ubiquitin thiolesterase	56.74	386	147	4	23	405	12	380	1e-128	457
MDP0000340822	chr10	5544340	5548434	4095	AT1G71860.3	Arabidopsis thaliana	PTP1 (PROTEIN TYROSINE PHOSPHATASE 1); protein tyrosine phosphatase	71.8	305	84	1	71	375	23	325	3e-121	431
MDP0000257854	chr10	5544437	5548058	3622	AT1G71860.3	Arabidopsis thaliana	PTP1 (PROTEIN TYROSINE PHOSPHATASE 1); protein tyrosine phosphatase	71.67	293	81	1	19	311	23	313	7e-115	410
MDP0000192883	chr10	5554286	5562652	8367	AT1G34320.1	Arabidopsis thaliana	unknown protein	60.09	451	100	9	1	423	1	399	2e-130	463
MDP0000523361	chr10	5555097	5557624	2528	AT1G34320.1	Arabidopsis thaliana	unknown protein	69.18	331	78	6	1	323	343	657	3e-126	447
MDP0000178093	chr10	5561486	5562216	731	AT1G34320.1	Arabidopsis thaliana	unknown protein	58.43	178	52	2	2	179	106	261	9e-51	196
MDP0000689427	chr10	5570708	5572863	2156	AT1G70370.2	Arabidopsis thaliana		63.64	44	16	0	1	44	423	466	2e-12	68.2
MDP0000725571	chr10	5571001	5572712	1712	AT1G34320.1	Arabidopsis thaliana	unknown protein	60.68	206	60	4	35	224	77	277	1e-61	233
MDP0000758258	chr10	5572936	5573382	447	AT1G70370.2	Arabidopsis thaliana		64.1	117	42	0	18	134	263	379	2e-36	148
MDP0000525838	chr10	5574264	5576869	2606	AT1G34320.1	Arabidopsis thaliana	unknown protein	75.49	102	24	1	60	160	363	464	3e-40	160
MDP0000258943	chr10	5576129	5584391	8263	AT1G34320.1	Arabidopsis thaliana	unknown protein	50.71	560	227	16	91	610	105	655	6e-132	468
MDP0000258944	chr10	5586849	5588229	1381	AT1G34320.1	Arabidopsis thaliana	unknown protein	60.85	258	61	5	12	229	400	657	5e-81	297
MDP0000124665	chr10	5588052	5588765	714	AT1G34320.1	Arabidopsis thaliana	unknown protein	60.59	170	56	3	1	159	106	275	3e-50	194
MDP0000137383	chr10	5601556	5603062	1507	AT1G71880.1	Arabidopsis thaliana	SUC1 (Sucrose-proton symporter 1); carbohydrate transmembrane transporter/ sucrose:hydrogen symporter/ sugar:hydrogen symporter	64.68	419	135	4	2	410	5	420	5e-141	497
MDP0000283164	chr10	5606873	5609183	2311	AT4G21470.1	Arabidopsis thaliana	ATFMN/FHY (riboflavin kinase/FMN hydrolase); FMN adenylyltransferase/ riboflavin kinase	76.98	278	52	1	1	278	112	377	1e-125	445
MDP0000150050	chr10	5607719	5608741	1023	AT4G21470.1	Arabidopsis thaliana	ATFMN/FHY (riboflavin kinase/FMN hydrolase); FMN adenylyltransferase/ riboflavin kinase	61.64	146	56	0	1	146	1	146	2e-41	164
MDP0000221381	chr10	5608753	5611649	2897	AT4G21470.1	Arabidopsis thaliana	ATFMN/FHY (riboflavin kinase/FMN hydrolase); FMN adenylyltransferase/ riboflavin kinase	73.18	384	96	1	1	384	1	377	4e-159	557
MDP0000774366	chr10	5610911	5611469	559	AT1G22710.1	Arabidopsis thaliana	SUC2 (SUCROSE-PROTON SYMPORTER 2); carbohydrate transmembrane transporter/ sucrose transmembrane transporter/ sucrose:hydrogen symporter/ sugar:hydrogen symporter	77.01	87	20	0	9	95	420	506	2e-27	117
MDP0000273377	chr10	5612623	5622062	9440	AT1G34340.1	Arabidopsis thaliana	esterase/lipase/thioesterase family protein	75.51	98	24	0	456	553	170	267	3e-42	170
MDP0000456083	chr10	5613399	5613584	186	AT1G22710.1	Arabidopsis thaliana	SUC2 (SUCROSE-PROTON SYMPORTER 2); carbohydrate transmembrane transporter/ sucrose transmembrane transporter/ sucrose:hydrogen symporter/ sugar:hydrogen symporter	66.67	51	17	0	1	51	456	506	2e-08	54.3
MDP0000151492	chr10	5624771	5628584	3814	AT1G34340.1	Arabidopsis thaliana	esterase/lipase/thioesterase family protein	74.49	196	47	2	1	194	267	461	8e-84	307
MDP0000276096	chr10	5636759	5639378	2620	AT4G37660.1	Arabidopsis thaliana	ribosomal protein L12 family protein	59.06	127	50	1	64	190	40	164	3e-07	52
MDP0000169115	chr10	5639948	5641363	1416	AT2G04890.1	Arabidopsis thaliana	SCL21 (SCARECROW-LIKE 21); transcription factor	32.99	394	215	14	92	470	53	412	1e-41	167
MDP0000512470	chr10	5640084	5641499	1416	AT2G04890.1	Arabidopsis thaliana	SCL21 (SCARECROW-LIKE 21); transcription factor	32.99	394	215	14	92	470	53	412	1e-41	167
MDP0000512471	chr10	5641947	5643554	1608	AT4G23160.1	Arabidopsis thaliana	protein kinase family protein	34.41	526	301	8	8	495	76	595	3e-81	299
MDP0000682808	chr10	5650004	5650768	765	AT4G23160.1	Arabidopsis thaliana	protein kinase family protein	35.43	254	137	7	3	252	270	500	2e-28	123
MDP0000086659	chr10	5652509	5653637	1129	AT5G45890.1	Arabidopsis thaliana	SAG12 (SENESCENCE-ASSOCIATED GENE 12); cysteine-type peptidase	57.73	343	129	7	14	343	6	345	4e-112	401
MDP0000228079	chr10	5658279	5663044	4766	AT5G50260.1	Arabidopsis thaliana	cysteine proteinase, putative	67.65	68	22	0	527	594	274	341	1e-22	105
MDP0000199559	chr10	5691475	5693460	1986	AT1G34370.1	Arabidopsis thaliana	STOP1 (sensitive to proton rhizotoxicity 1); nucleic acid binding / transcription factor/ zinc ion binding	60.71	481	152	9	32	505	30	480	9e-151	530
MDP0000745618	chr10	5698495	5699537	1043	AT1G34380.2	Arabidopsis thaliana	5'-3' exonuclease family protein	71.25	160	46	0	4	163	156	315	1e-68	255
MDP0000450701	chr10	5700215	5701303	1089	AT1G34380.2	Arabidopsis thaliana	5'-3' exonuclease family protein	72.9	155	42	0	10	164	161	315	8e-68	252
MDP0000807856	chr10	5702718	5704151	1434	AT1G34370.1	Arabidopsis thaliana	STOP1 (sensitive to proton rhizotoxicity 1); nucleic acid binding / transcription factor/ zinc ion binding	60.93	453	140	10	32	477	30	452	6e-140	494
MDP0000141403	chr10	5706409	5708394	1986	AT1G34370.1	Arabidopsis thaliana	STOP1 (sensitive to proton rhizotoxicity 1); nucleic acid binding / transcription factor/ zinc ion binding	60.71	481	152	9	32	505	30	480	9e-151	530
MDP0000274451	chr10	5708337	5711609	3273	AT1G34350.2	Arabidopsis thaliana		62.81	199	58	3	1	197	1	185	3e-57	218
MDP0000576410	chr10	5709173	5710407	1235	AT1G34380.2	Arabidopsis thaliana	5'-3' exonuclease family protein	73.2	153	41	0	25	177	163	315	4e-67	250
MDP0000450704	chr10	5709691	5710293	603	AT1G34355.1	Arabidopsis thaliana	forkhead-associated domain-containing protein / FHA domain-containing protein	53.29	167	63	6	2	163	1319	1475	2e-38	154
MDP0000551046	chr10	5711900	5715754	3855	AT1G34370.1	Arabidopsis thaliana	STOP1 (sensitive to proton rhizotoxicity 1); nucleic acid binding / transcription factor/ zinc ion binding	59.92	494	159	10	109	593	30	493	1e-151	533
MDP0000578737	chr10	5712451	5716295	3845	AT1G34355.1	Arabidopsis thaliana	forkhead-associated domain-containing protein / FHA domain-containing protein	38.06	536	224	17	621	1070	962	1475	4e-74	276
MDP0000170744	chr10	5716855	5718838	1984	AT1G34370.1	Arabidopsis thaliana	STOP1 (sensitive to proton rhizotoxicity 1); nucleic acid binding / transcription factor/ zinc ion binding	55.3	481	163	11	32	490	30	480	2e-128	456
MDP0000551048	chr10	5717463	5721307	3845	AT1G34355.1	Arabidopsis thaliana	forkhead-associated domain-containing protein / FHA domain-containing protein	38.06	536	224	17	621	1070	962	1475	4e-74	276
MDP0000215942	chr10	5721098	5721886	789	AT1G34430.1	Arabidopsis thaliana	EMB3003 (embryo defective 3003); acyltransferase/ dihydrolipoyllysine-residue acetyltransferase/ protein binding	76.8	125	21	3	1	122	1	120	5e-45	177
MDP0000311469	chr10	5725299	5728646	3348	AT1G34430.1	Arabidopsis thaliana	EMB3003 (embryo defective 3003); acyltransferase/ dihydrolipoyllysine-residue acetyltransferase/ protein binding	75.21	476	104	4	1	473	1	465	3e-169	591
MDP0000600199	chr10	5729718	5732339	2622	AT1G34420.1	Arabidopsis thaliana	leucine-rich repeat family protein / protein kinase family protein	51.05	858	398	10	15	862	20	865	5e-167	585
MDP0000222897	chr10	5821076	5823391	2316	AT5G58210.4	Arabidopsis thaliana	hydroxyproline-rich glycoprotein family protein	53.57	56	26	0	114	169	47	102	2e-13	73.6
MDP0000189391	chr10	5821115	5828214	7100	AT4G09630.1	Arabidopsis thaliana	FUNCTIONS IN: molecular_function unknown; INVOLVED IN: biological_process unknown; LOCATED IN: cellular_component unknown; EXPRESSED IN: 21 plant structures; EXPRESSED DURING: 11 growth stages; CONTAINS InterPro DOMAIN/s: Protein of unknown function DUF616 (InterPro:IPR006852); BEST Arabidopsis thaliana protein match is: EMB2756 (EMBRYO DEFECTIVE 2756) (TAIR:AT1G34550.1); Has 2910 Blast hits to 2…	56.13	702	234	15	23	666	24	709	0	650
MDP0000140746	chr10	5831365	5833945	2581	AT1G73060.1	Arabidopsis thaliana	unknown protein	59.07	215	56	2	58	265	21	210	9e-60	226
MDP0000337032	chr10	5834759	5836432	1674	AT1G73060.1	Arabidopsis thaliana	unknown protein	85.83	127	18	0	1	127	232	358	8e-64	238
MDP0000913269	chr10	5837731	5838417	687	AT3G60390.1	Arabidopsis thaliana	HAT3 (HOMEOBOX-LEUCINE ZIPPER PROTEIN 3); transcription factor	80.77	52	10	0	59	110	161	212	6e-17	84.3
MDP0000273601	chr10	5842598	5847303	4706	AT5G12040.2	Arabidopsis thaliana	carbon-nitrogen hydrolase family protein	56.88	109	39	2	173	276	142	247	5e-28	121
MDP0000273602	chr10	5849036	5854354	5319	AT1G71210.1	Arabidopsis thaliana	pentatricopeptide (PPR) repeat-containing protein	49	802	394	7	344	1134	54	851	0	764
MDP0000196070	chr10	5853370	5859429	6060	AT3G06310.2	Arabidopsis thaliana	NADH-ubiquinone oxidoreductase 19 kDa subunit (NDUFA8) family protein	62.2	82	31	0	388	469	1	82	2e-23	107
MDP0000273603	chr10	5856912	5863198	6287	AT1G35660.1	Arabidopsis thaliana	unknown protein	60.16	856	296	15	9	853	17	838	0	927
MDP0000293492	chr10	5860260	5866519	6260	AT1G35660.1	Arabidopsis thaliana	unknown protein	58.51	834	257	17	18	784	27	838	0	854
MDP0000666211	chr10	5864029	5865470	1442	AT5G18800.2	Arabidopsis thaliana	NADH-ubiquinone oxidoreductase 19 kDa subunit (NDUFA8) family protein	80	105	21	0	1	105	1	105	3e-45	176
MDP0000387793	chr10	5867509	5870280	2772	AT1G71210.1	Arabidopsis thaliana	pentatricopeptide (PPR) repeat-containing protein	47.23	847	409	11	80	918	60	876	0	744
MDP0000307690	chr10	5868493	5871181	2689	AT1G73060.1	Arabidopsis thaliana	unknown protein	86.27	51	7	0	1	51	289	339	4e-20	94.4
MDP0000321072	chr10	5874360	5876273	1914	AT3G06310.3	Arabidopsis thaliana		44.1	161	32	4	3	163	5	107	9e-24	105
MDP0000484414	chr10	5878956	5879135	180	AT5G18790.1	Arabidopsis thaliana	ribosomal protein L33 family protein	70.18	57	16	1	3	58	2	58	9e-16	78.6
MDP0000232884	chr10	5880715	5883056	2342	AT1G71950.1	Arabidopsis thaliana	identical protein binding / serine-type endopeptidase	73.17	82	20	2	42	123	49	128	8e-29	122
MDP0000232885	chr10	5888120	5891732	3613	AT4G09570.1	Arabidopsis thaliana	CPK4; calmodulin-dependent protein kinase/ kinase/ protein kinase	80.36	504	79	3	13	516	11	494	0	842
MDP0000321075	chr10	5894684	5896760	2077	AT4G09580.1	Arabidopsis thaliana	INVOLVED IN: biological_process unknown; LOCATED IN: endoplasmic reticulum; EXPRESSED IN: 24 plant structures; EXPRESSED DURING: 13 growth stages; CONTAINS InterPro DOMAIN/s: SNARE associated Golgi protein (InterPro:IPR015414); BEST Arabidopsis thaliana protein match is: unknown protein (TAIR:AT1G71940.1); Has 2023 Blast hits to 2023 proteins in 496 species: Archae - 2; Bacteria - 1014; Metazoa -…	77.05	244	45	3	1	233	1	244	2e-103	371
MDP0000849944	chr10	5899220	5900750	1531	AT1G71930.1	Arabidopsis thaliana	VND7 (VASCULAR RELATED NAC-DOMAIN PROTEIN 7); transcription activator/ transcription factor/ transcription regulator	55.76	330	113	7	1	308	5	323	7e-88	320
MDP0000643679	chr10	5900326	5901640	1315	AT1G15125.1	Arabidopsis thaliana	S-adenosylmethionine-dependent methyltransferase/ methyltransferase	40.31	325	163	4	16	310	1	324	5e-67	251
MDP0000615708	chr10	5905234	5907107	1874	AT4G23160.1	Arabidopsis thaliana	protein kinase family protein	43.15	146	80	1	446	588	78	223	5e-31	132
MDP0000258798	chr10	5907687	5915321	7635	AT1G71960.1	Arabidopsis thaliana	ABC transporter family protein	61	641	214	8	7	615	5	641	0	750
MDP0000512629	chr10	5914764	5915021	258	AT2G22780.1	Arabidopsis thaliana	PMDH1 (PEROXISOMAL NAD-MALATE DEHYDROGENASE 1); L-malate dehydrogenase/ binding / catalytic/ malate dehydrogenase/ oxidoreductase/ oxidoreductase, acting on the CH-OH group of donors, NAD or NADP as acceptor	70.11	87	24	1	1	85	14	100	1e-29	124
MDP0000512630	chr10	5915049	5915773	725	AT2G22780.1	Arabidopsis thaliana	PMDH1 (PEROXISOMAL NAD-MALATE DEHYDROGENASE 1); L-malate dehydrogenase/ binding / catalytic/ malate dehydrogenase/ oxidoreductase/ oxidoreductase, acting on the CH-OH group of donors, NAD or NADP as acceptor	75.51	49	12	0	1	49	111	159	9e-16	78.2
MDP0000251316	chr10	5923708	5924744	1037	AT2G22780.1	Arabidopsis thaliana	PMDH1 (PEROXISOMAL NAD-MALATE DEHYDROGENASE 1); L-malate dehydrogenase/ binding / catalytic/ malate dehydrogenase/ oxidoreductase/ oxidoreductase, acting on the CH-OH group of donors, NAD or NADP as acceptor	77.4	208	46	1	71	278	20	226	9e-76	280
MDP0000316534	chr10	5929134	5930006	873	AT1G26910.1	Arabidopsis thaliana	60S ribosomal protein L10 (RPL10B)	72.13	61	17	0	143	203	26	86	2e-21	99.4
MDP0000303922	chr10	5935764	5938923	3160	AT3G31430.1	Arabidopsis thaliana	unknown protein	26.29	175	115	4	309	475	143	311	6e-10	63.5
MDP0000636897	chr10	5946960	5948524	1565	AT4G23160.1	Arabidopsis thaliana	protein kinase family protein	53.57	140	65	0	2	141	415	554	2e-35	147
MDP0000636898	chr10	5948612	5949230	619	AT4G23160.1	Arabidopsis thaliana	protein kinase family protein	40.28	211	95	2	1	180	173	383	3e-40	161
MDP0000632046	chr10	5956248	5956931	684	AT1G71970.1	Arabidopsis thaliana	unknown protein	39.76	166	72	5	67	213	53	209	3e-14	75.5
MDP0000807796	chr10	5968231	5969514	1284	AT5G64090.1	Arabidopsis thaliana	FUNCTIONS IN: molecular_function unknown; INVOLVED IN: biological_process unknown; LOCATED IN: plasma membrane; EXPRESSED IN: 23 plant structures; EXPRESSED DURING: 13 growth stages; CONTAINS InterPro DOMAIN/s: Hyccin (InterPro:IPR018619); BEST Arabidopsis thaliana protein match is: unknown protein (TAIR:AT5G21050.1); Has 266 Blast hits to 191 proteins in 57 species: Archae - 0; Bacteria - 0; Met…	59.45	402	143	7	42	427	51	448	2e-90	329
MDP0000185720	chr10	5973895	5977273	3379	AT4G13070.1	Arabidopsis thaliana	group II intron splicing factor CRS1-related	61.39	316	79	5	51	362	45	321	4e-91	332
MDP0000280646	chr10	5983778	5991676	7899	AT4G31250.1	Arabidopsis thaliana	leucine-rich repeat transmembrane protein kinase, putative	40.3	330	165	5	327	652	339	640	2e-61	234
MDP0000222645	chr10	5984568	5985008	441	AT2G26730.1	Arabidopsis thaliana	leucine-rich repeat transmembrane protein kinase, putative	47.71	109	56	1	4	112	512	619	2e-23	104
MDP0000140140	chr10	6025864	6030776	4913	AT5G14320.1	Arabidopsis thaliana	30S ribosomal protein S13, chloroplast (CS13)	74.68	154	38	1	250	402	1	154	2e-62	236
MDP0000193438	chr10	6026327	6030000	3674	AT1G17840.1	Arabidopsis thaliana	WBC11 (WHITE-BROWN COMPLEX HOMOLOG PROTEIN 11); ATPase, coupled to transmembrane movement of substances / fatty acid transporter	54.12	558	232	7	56	597	50	599	2e-162	569
MDP0000906138	chr10	6035307	6036188	882	AT5G64260.1	Arabidopsis thaliana	EXL2 (EXORDIUM LIKE 2)	70.43	301	77	4	5	293	5	305	8e-116	413
MDP0000169672	chr10	6065113	6066468	1356	AT1G34470.1	Arabidopsis thaliana	permease-related	87.5	48	6	0	145	192	7	54	2e-11	66.2
MDP0000261574	chr10	6069075	6073074	4000	ATMG00810.1	Arabidopsis thaliana	hypothetical protein	41.33	150	86	2	227	376	23	170	2e-26	117
MDP0000261411	chr10	6069943	6074247	4305	ATMG00810.1	Arabidopsis thaliana	hypothetical protein	48.72	156	79	1	257	412	71	225	1e-36	150
MDP0000191697	chr10	6087855	6094529	6675	AT4G19380.1	Arabidopsis thaliana	alcohol oxidase-related	57.76	509	170	7	33	503	220	721	2e-143	507
MDP0000445630	chr10	6092298	6094721	2424	AT4G23160.1	Arabidopsis thaliana	protein kinase family protein	47.01	117	62	0	1	117	102	218	2e-31	133
MDP0000279318	chr10	6099213	6105176	5964	AT4G23160.1	Arabidopsis thaliana	protein kinase family protein	42.63	434	209	5	576	969	98	531	8e-93	339
MDP0000237521	chr10	6103577	6107612	4036	AT5G64250.1	Arabidopsis thaliana	2-nitropropane dioxygenase family / NPD family	61.22	98	38	0	144	241	192	289	1e-25	115
MDP0000167804	chr10	6104057	6106298	2242	AT1G02170.1	Arabidopsis thaliana	AMC1 (METACASPASE 1); cysteine-type endopeptidase	66.26	243	80	2	98	338	74	316	3e-94	342
MDP0000714616	chr10	6107911	6110400	2490	AT4G23160.1	Arabidopsis thaliana	protein kinase family protein	38.36	537	292	5	276	775	67	601	1e-102	371
MDP0000221602	chr10	6111844	6112809	966	AT1G22310.1	Arabidopsis thaliana	MBD8; methyl-CpG binding	48.96	96	48	1	204	298	175	270	1e-07	54.3
MDP0000301893	chr10	6111985	6120019	8035	AT1G02170.1	Arabidopsis thaliana	AMC1 (METACASPASE 1); cysteine-type endopeptidase	42.29	227	116	6	869	1087	72	291	4e-46	184
MDP0000234126	chr10	6112400	6118007	5608	AT4G23160.1	Arabidopsis thaliana	protein kinase family protein	48.13	187	97	0	450	636	350	536	2e-43	174
MDP0000129133	chr10	6116732	6120099	3368	AT4G23160.1	Arabidopsis thaliana	protein kinase family protein	41.67	132	77	0	426	557	423	554	5e-23	106
MDP0000443234	chr10	6119743	6120751	1009	AT4G23160.1	Arabidopsis thaliana	protein kinase family protein	44.26	61	34	0	16	76	455	515	8e-10	58.5
MDP0000243111	chr10	6120359	6123415	3057	AT1G02170.1	Arabidopsis thaliana	AMC1 (METACASPASE 1); cysteine-type endopeptidase	42.67	225	114	6	104	320	74	291	2e-46	182
MDP0000216957	chr10	6125583	6127874	2292	AT1G02170.1	Arabidopsis thaliana	AMC1 (METACASPASE 1); cysteine-type endopeptidase	54.36	344	110	7	8	349	18	316	3e-99	358
MDP0000216958	chr10	6130862	6131143	282	ATMG00310.1	Arabidopsis thaliana	hypothetical protein	44.71	85	46	1	5	88	38	122	1e-14	75.1
MDP0000616930	chr10	6130924	6134003	3080	AT5G59300.1	Arabidopsis thaliana	UBC7 (UBIQUITIN CARRIER PROTEIN 7); protein binding / ubiquitin-protein ligase	75.76	33	8	0	32	64	54	86	2e-09	59.7
MDP0000234500	chr10	6131258	6132019	762	AT1G30080.1	Arabidopsis thaliana	glycosyl hydrolase family 17 protein	45.57	79	42	1	26	104	33	110	8e-14	73.9
MDP0000674412	chr10	6137761	6138966	1206	AT5G64230.1	Arabidopsis thaliana	unknown protein	50.57	87	42	1	64	150	264	349	2e-16	81.3
MDP0000225718	chr10	6138432	6142407	3976	AT5G64230.1	Arabidopsis thaliana	unknown protein	41.77	395	181	6	4	376	1	368	1e-47	187
MDP0000590867	chr10	6143079	6146510	3432	AT4G23160.1	Arabidopsis thaliana	protein kinase family protein	32.71	425	212	10	268	619	27	450	7e-58	222
MDP0000859733	chr10	6150141	6152559	2419	AT4G19230.1	Arabidopsis thaliana	CYP707A1; (+)-abscisic acid 8'-hydroxylase/ oxygen binding	80.28	436	79	3	37	471	33	462	0	750
MDP0000596814	chr10	6152708	6154710	2003	AT5G64160.1	Arabidopsis thaliana	unknown protein	54.69	245	90	8	1	242	1	227	6e-51	197
MDP0000244571	chr10	6154575	6160830	6256	AT5G09420.1	Arabidopsis thaliana	ATTOC64-V (ARABIDOPSIS THALIANA TRANSLOCON AT THE OUTER MEMBRANE OF CHLOROPLASTS 64-V); amidase/ binding / carbon-nitrogen ligase, with glutamine as amido-N-donor	60.26	614	221	7	188	795	5	601	0	692
MDP0000576583	chr10	6158197	6163123	4927	ATMG00810.1	Arabidopsis thaliana	hypothetical protein	45.67	127	68	1	293	419	54	179	2e-26	116
MDP0000576584	chr10	6164558	6166559	2002	AT5G64160.1	Arabidopsis thaliana	unknown protein	54.69	245	90	8	1	242	1	227	6e-53	204
MDP0000131615	chr10	6165290	6166198	909	AT1G19140.1	Arabidopsis thaliana	FUNCTIONS IN: molecular_function unknown; INVOLVED IN: ubiquinone biosynthetic process; LOCATED IN: mitochondrion; EXPRESSED IN: 24 plant structures; EXPRESSED DURING: 15 growth stages; CONTAINS InterPro DOMAIN/s: COQ9 (InterPro:IPR013718), Ubiquinone biosynthesis protein COQ9 (InterPro:IPR012762); Has 607 Blast hits to 607 proteins in 177 species: Archae - 0; Bacteria - 151; Metazoa - 114; Fungi…	58.58	309	109	4	1	300	1	299	4e-97	351
MDP0000263653	chr10	6171046	6175696	4651	AT4G38180.1	Arabidopsis thaliana	FRS5 (FAR1-related sequence 5); zinc ion binding	31.87	160	94	2	1	146	476	634	1e-17	88.2
MDP0000255517	chr10	6183053	6191026	7974	AT5G64220.2	Arabidopsis thaliana	calmodulin-binding protein	52.98	1140	428	20	1	1122	1	1050	0	1018
MDP0000320778	chr10	6183153	6188366	5214	AT5G64220.2	Arabidopsis thaliana	calmodulin-binding protein	52.72	863	360	14	22	871	223	1050	0	761
MDP0000442398	chr10	6189178	6191559	2382	AT4G23160.1	Arabidopsis thaliana	protein kinase family protein	31.28	486	304	12	242	723	85	544	1e-55	215
MDP0000342190	chr10	6190715	6191498	784	AT3G42170.1	Arabidopsis thaliana	DNA binding	26.95	256	176	4	1	256	327	571	6e-27	117
MDP0000215273	chr10	6190829	6192722	1894	AT3G09740.1	Arabidopsis thaliana	SYP71 (SYNTAXIN OF PLANTS 71); protein transporter	62.71	59	21	1	1	59	1	58	4e-16	82
MDP0000690959	chr10	6197697	6200271	2575	AT3G42170.1	Arabidopsis thaliana	DNA binding	25.27	186	128	4	194	378	422	597	3e-14	76.3
MDP0000607323	chr10	6201184	6201832	649	AT5G09400.1	Arabidopsis thaliana	KUP7; potassium ion transmembrane transporter	71.2	184	46	3	17	195	677	858	9e-65	243
MDP0000607325	chr10	6202909	6206164	3256	AT4G33520.1	Arabidopsis thaliana	PAA1 (P-TYPE ATP-ASE 1); ATPase, coupled to transmembrane movement of ions, phosphorylative mechanism / copper ion transmembrane transporter	72.37	76	21	0	49	124	156	231	6e-29	123
MDP0000216618	chr10	6204361	6205561	1201	AT1G07840.1	Arabidopsis thaliana	leucine zipper factor-related	44.14	145	68	3	12	147	98	238	1e-24	108
MDP0000278185	chr10	6208595	6211869	3275	AT4G33520.3	Arabidopsis thaliana	PAA1 (P-TYPE ATP-ASE 1); ATPase, coupled to transmembrane movement of ions, phosphorylative mechanism / copper ion transmembrane transporter	47.95	219	98	4	21	231	29	239	4e-35	145
MDP0000147669	chr10	6212553	6222692	10140	AT5G09400.1	Arabidopsis thaliana	KUP7; potassium ion transmembrane transporter	69.06	876	180	10	1	861	1	800	0	982
MDP0000700154	chr10	6212890	6213593	704	AT4G33530.1	Arabidopsis thaliana	KUP5; potassium ion transmembrane transporter	65.12	129	42	2	8	135	678	804	3e-30	127
MDP0000110023	chr10	6213050	6213802	753	AT3G42170.1	Arabidopsis thaliana	DNA binding	24.49	196	147	1	1	196	338	532	2e-17	85.9
MDP0000435334	chr10	6221710	6225294	3585	AT4G23160.1	Arabidopsis thaliana	protein kinase family protein	33.73	507	296	11	695	1194	128	601	2e-63	241
MDP0000430548	chr10	6225470	6227322	1853	AT3G42170.1	Arabidopsis thaliana	DNA binding	27.62	239	144	8	43	254	57	293	2e-20	96.3
MDP0000162392	chr10	6228092	6229536	1445	AT1G11750.1	Arabidopsis thaliana	CLPP6; serine-type endopeptidase	71.97	132	31	2	41	172	36	161	1e-51	198
MDP0000535146	chr10	6247196	6250533	3338	AT1G11750.2	Arabidopsis thaliana		82.61	69	12	0	1	69	206	274	1e-32	134
MDP0000620585	chr10	6247474	6250271	2798	AT1G11750.2	Arabidopsis thaliana		81.63	49	9	0	14	62	226	274	4e-20	92.8
MDP0000282218	chr10	6255271	6257823	2553	AT1G52980.1	Arabidopsis thaliana	GTP-binding family protein	61.86	582	147	10	1	513	1	576	0	650
MDP0000181026	chr10	6259483	6269110	9628	AT1G36050.1	Arabidopsis thaliana	unknown protein	71.74	184	52	0	115	298	2	185	2e-80	296
MDP0000181027	chr10	6271445	6276010	4566	AT2G13840.1	Arabidopsis thaliana	PHP domain-containing protein	64.65	413	137	4	29	434	22	432	2e-148	522
MDP0000165605	chr10	6291549	6293658	2110	AT3G03920.1	Arabidopsis thaliana	Gar1 RNA-binding region family protein	85	100	15	0	76	175	51	150	3e-45	178
MDP0000156263	chr10	6303042	6304835	1794	AT1G60600.1	Arabidopsis thaliana	ABC4 (ABERRANT CHLOROPLAST DEVELOPMENT 4); 1,4-dihydroxy-2-naphthoate octaprenyltransferase/ prenyltransferase	66.23	77	26	0	11	87	44	120	5e-17	84
MDP0000230767	chr10	6304146	6308545	4400	AT1G22660.2	Arabidopsis thaliana	tRNA-nucleotidyltransferase, putative / tRNA adenylyltransferase, putative	58.1	420	150	9	52	455	74	483	4e-128	455
MDP0000230768	chr10	6309665	6313299	3635	AT5G64290.1	Arabidopsis thaliana	DIT2.1 (DICARBOXYLATE TRANSPORT 2.1); oxoglutarate:malate antiporter	82.84	472	81	0	94	565	92	563	0	730
MDP0000267794	chr10	6311788	6313618	1831	AT5G64290.1	Arabidopsis thaliana	DIT2.1 (DICARBOXYLATE TRANSPORT 2.1); oxoglutarate:malate antiporter	68.38	291	61	2	2	261	273	563	1e-101	366
MDP0000161742	chr10	6315798	6319052	3255	AT1G22660.1	Arabidopsis thaliana	tRNA-nucleotidyltransferase, putative / tRNA adenylyltransferase, putative	40.92	347	114	6	1	305	308	605	1e-58	223
MDP0000159000	chr10	6319685	6321938	2254	AT4G10490.1	Arabidopsis thaliana	oxidoreductase, 2OG-Fe(II) oxygenase family protein	40.51	195	113	2	100	293	152	344	3e-39	159
MDP0000166060	chr10	6336140	6340323	4184	AT4G23160.1	Arabidopsis thaliana	protein kinase family protein	36.24	425	198	6	751	1102	86	510	2e-69	261
MDP0000120780	chr10	6342683	6344657	1975	AT1G34070.1	Arabidopsis thaliana	unknown protein	25.71	245	157	7	140	373	13	243	2e-15	80.5
MDP0000720799	chr10	6343726	6345767	2042	AT5G23960.1	Arabidopsis thaliana	TPS21 (TERPENE SYNTHASE 21); (-)-E-beta-caryophyllene synthase/ alpha-humulene synthase	37.29	118	74	0	1	118	415	532	2e-25	111
MDP0000271563	chr10	6348204	6350979	2776	AT3G61480.1	Arabidopsis thaliana	FUNCTIONS IN: molecular_function unknown; INVOLVED IN: biological_process unknown; LOCATED IN: cellular_component unknown; EXPRESSED IN: male gametophyte, cultured cell, pollen tube; EXPRESSED DURING: L mature pollen stage, M germinated pollen stage; CONTAINS InterPro DOMAIN/s: Protein of unknown function DUF1339 (InterPro:IPR009771), WD40/YVTN repeat-like (InterPro:IPR015943), Quinoprotein amine…	75.86	58	14	0	151	208	473	530	9e-24	106
MDP0000236245	chr10	6351572	6357831	6260	AT1G16920.1	Arabidopsis thaliana	ATRABA1B (ARABIDOPSIS RAB GTPASE HOMOLOG A1B); GTP binding	85.92	213	29	1	1	213	1	212	2e-104	375
MDP0000747159	chr10	6371409	6372827	1419	AT1G72300.1	Arabidopsis thaliana	leucine-rich repeat transmembrane protein kinase, putative	46.79	265	123	7	21	271	47	307	2e-43	172
MDP0000658192	chr10	6374898	6377087	2190	AT1G72300.1	Arabidopsis thaliana	leucine-rich repeat transmembrane protein kinase, putative	44.55	660	341	11	21	659	47	702	9e-134	474
MDP0000576922	chr10	6378356	6384330	5975	AT4G10490.1	Arabidopsis thaliana	oxidoreductase, 2OG-Fe(II) oxygenase family protein	36.93	352	206	6	133	478	3	344	5e-58	222
MDP0000129283	chr10	6394072	6394554	483	AT1G17250.1	Arabidopsis thaliana	AtRLP3 (Receptor Like Protein 3); protein binding / protein kinase	42.67	150	83	1	5	154	596	742	1e-19	92.4
MDP0000129284	chr10	6395682	6396845	1164	AT1G78800.1	Arabidopsis thaliana	glycosyl transferase family 1 protein	52.03	123	20	1	4	87	3	125	2e-29	125
MDP0000164203	chr10	6398391	6399977	1587	AT1G17240.1	Arabidopsis thaliana	AtRLP2 (Receptor Like Protein 2); protein binding / protein kinase	40.94	276	151	4	1	267	456	728	2e-47	186
MDP0000141408	chr10	6398966	6399574	609	AT1G72300.1	Arabidopsis thaliana	leucine-rich repeat transmembrane protein kinase, putative	47.57	185	93	3	10	191	173	356	9e-34	139
MDP0000942275	chr10	6455600	6456272	673	AT1G78800.1	Arabidopsis thaliana	glycosyl transferase family 1 protein	56.6	106	19	1	15	93	243	348	9e-26	111
MDP0000390347	chr10	6488627	6490852	2226	AT1G72300.1	Arabidopsis thaliana	leucine-rich repeat transmembrane protein kinase, putative	44.04	629	333	6	47	660	76	700	2e-107	387
MDP0000209066	chr10	6489007	6491226	2220	AT1G72300.1	Arabidopsis thaliana	leucine-rich repeat transmembrane protein kinase, putative	44.34	636	284	9	41	610	69	700	6e-115	412
MDP0000600384	chr10	6493111	6493551	441	AT4G23160.1	Arabidopsis thaliana	protein kinase family protein	35.71	140	77	4	1	138	310	438	2e-13	71.2
MDP0000140352	chr10	6496096	6496853	758	AT1G72300.1	Arabidopsis thaliana	leucine-rich repeat transmembrane protein kinase, putative	46.19	210	98	5	19	217	83	288	9e-36	146
MDP0000575562	chr10	6504384	6505205	822	AT4G23160.1	Arabidopsis thaliana	protein kinase family protein	40.93	259	148	2	1	254	210	468	1e-44	177
MDP0000308648	chr10	6507333	6509043	1711	AT1G72300.1	Arabidopsis thaliana	leucine-rich repeat transmembrane protein kinase, putative	47.92	265	133	3	52	312	181	444	4e-55	211
MDP0000205346	chr10	6508874	6509297	424	AT1G78800.1	Arabidopsis thaliana	glycosyl transferase family 1 protein	55.88	102	18	1	4	78	248	349	6e-25	108
MDP0000205347	chr10	6510994	6513165	2172	AT1G72300.1	Arabidopsis thaliana	leucine-rich repeat transmembrane protein kinase, putative	45.1	683	345	11	3	659	24	702	4e-130	462
MDP0000782890	chr10	6615741	6617578	1838	AT3G14920.1	Arabidopsis thaliana	unknown protein	57.5	553	180	7	31	529	39	590	1e-172	603
Query ID	Scaffold ID	Transcript Start	Transcript Stop	Transcript Length	Match ID	Organism	Description	Percent Identity	Length of Overlap	# Mismatches	# Gaps	Query Begin Index	Query End Index	Match Begin Index	Match End Index	E-value	Score
MDP0000291818	chr10	26177358	26188560	11203	AT1G29820.2	Arabidopsis thaliana	unknown protein	65.45	550	170	7	907	1446	1	540	0	707
MDP0000902602	chr10	26178350	26179474	1125	AT1G29790.2	Arabidopsis thaliana	FUNCTIONS IN: molecular_function unknown; INVOLVED IN: biological_process unknown; LOCATED IN: Golgi apparatus, plasma membrane; EXPRESSED IN: 23 plant structures; EXPRESSED DURING: 12 growth stages; BEST Arabidopsis thaliana protein match is: methyltransferase (TAIR:AT5G40830.2); Has 127 Blast hits to 127 proteins in 12 species: Archae - 0; Bacteria - 0; Metazoa - 0; Fungi - 0; Plants - 127; Vir…	64.95	388	109	5	2	374	3	378	3e-140	494
MDP0000284115	chr10	26180921	26187682	6762	AT1G29820.2	Arabidopsis thaliana	unknown protein	63.93	427	140	5	361	777	1	423	2e-157	553
MDP0000197833	chr10	26200731	26201351	621	AT1G52140.1	Arabidopsis thaliana	unknown protein	43.52	216	102	7	1	206	1	206	4e-39	157
MDP0000296128	chr10	26201925	26204822	2898	AT5G59550.1	Arabidopsis thaliana	zinc finger (C3HC4-type RING finger) family protein	30.71	140	71	5	212	351	138	251	7e-11	65.5
MDP0000221699	chr10	26201944	26203761	1818	AT1G29395.1	Arabidopsis thaliana	COR414-TM1	60.11	178	63	2	50	221	45	220	4e-53	204
MDP0000905924	chr10	26204989	26206578	1590	AT1G29380.1	Arabidopsis thaliana	FUNCTIONS IN: molecular_function unknown; INVOLVED IN: biological_process unknown; LOCATED IN: endomembrane system; CONTAINS InterPro DOMAIN/s: X8 (InterPro:IPR012946); BEST Arabidopsis thaliana protein match is: unknown protein (TAIR:AT2G30933.2); Has 72661 Blast hits to 25630 proteins in 1396 species: Archae - 121; Bacteria - 23698; Metazoa - 22516; Fungi - 4473; Plants - 9059; Viruses - 967; O…	50.89	169	82	1	167	335	148	315	1e-34	144
MDP0000824147	chr10	26206852	26208117	1266	AT1G29380.1	Arabidopsis thaliana	FUNCTIONS IN: molecular_function unknown; INVOLVED IN: biological_process unknown; LOCATED IN: endomembrane system; CONTAINS InterPro DOMAIN/s: X8 (InterPro:IPR012946); BEST Arabidopsis thaliana protein match is: unknown protein (TAIR:AT2G30933.2); Has 72661 Blast hits to 25630 proteins in 1396 species: Archae - 121; Bacteria - 23698; Metazoa - 22516; Fungi - 4473; Plants - 9059; Viruses - 967; O…	50.89	169	82	1	139	307	148	315	8e-35	144
MDP0000312793	chr10	26208284	26211186	2903	AT5G59550.1	Arabidopsis thaliana	zinc finger (C3HC4-type RING finger) family protein	30.71	140	71	5	257	396	138	251	9e-11	65.1
MDP0000334947	chr10	26209348	26211046	1699	AT1G29395.1	Arabidopsis thaliana	COR414-TM1	60.11	178	63	2	58	229	45	220	3e-53	204
MDP0000204874	chr10	26217026	26220717	3692	AT3G44900.1	Arabidopsis thaliana	ATCHX4 (CATION/H+ EXCHANGER 4); monovalent cation:proton antiporter/ sodium:hydrogen antiporter	35.93	846	445	15	33	835	17	808	2e-139	493
MDP0000182264	chr10	26218336	26222979	4644	AT4G18140.3	Arabidopsis thaliana		33.19	476	243	13	19	460	3	437	2e-49	193
MDP0000152094	chr10	26222386	26227213	4828	AT5G46400.1	Arabidopsis thaliana	PRP39-2	50.79	567	263	3	45	609	36	588	2e-156	550
MDP0000204875	chr10	26222766	26230051	7286	AT5G46400.1	Arabidopsis thaliana	PRP39-2	52.27	551	261	2	47	595	38	588	8e-161	565
MDP0000300215	chr10	26232177	26243425	11249	AT4G18140.3	Arabidopsis thaliana		46.99	481	196	10	510	977	3	437	1e-97	355
MDP0000210427	chr10	26248971	26253656	4686	AT1G29400.2	Arabidopsis thaliana	AML5 (ARABIDOPSIS MEI2-LIKE PROTEIN 5); RNA binding / nucleic acid binding / nucleotide binding	52.71	886	282	25	59	908	6	790	0	741
MDP0000244331	chr10	26252971	26258666	5696	AT5G46420.1	Arabidopsis thaliana	16S rRNA processing protein RimM family	34.35	131	76	4	40	165	527	652	9e-16	79.7
MDP0000438728	chr10	26254569	26258395	3827	AT4G18130.1	Arabidopsis thaliana	PHYE (PHYTOCHROME DEFECTIVE E); G-protein coupled photoreceptor/ protein histidine kinase/ signal transducer	65.61	1099	355	8	23	1113	12	1095	0	1485
MDP0000596716	chr10	26257427	26259250	1824	AT4G18100.1	Arabidopsis thaliana	60S ribosomal protein L32 (RPL32A)	84.21	133	21	0	1	133	1	133	7e-63	235
MDP0000361235	chr10	26266672	26266840	169	ATCG00800.1	Arabidopsis thaliana	encodes a chloroplast ribosomal protein S3, a constituent of the small subunit of the ribosomal complex	69.23	52	15	1	1	51	6	57	2e-16	80.1
MDP0000177520	chr10	26266991	26271676	4686	AT1G29400.2	Arabidopsis thaliana	AML5 (ARABIDOPSIS MEI2-LIKE PROTEIN 5); RNA binding / nucleic acid binding / nucleotide binding	52.71	886	282	25	59	908	6	790	0	741
MDP0000208709	chr10	26267598	26269269	1672	AT4G18100.1	Arabidopsis thaliana	60S ribosomal protein L32 (RPL32A)	84.21	133	21	0	1	133	1	133	7e-63	235
MDP0000276834	chr10	26268119	26269141	1023	ATMG01250.1	Arabidopsis thaliana	hypothetical protein	48.65	74	36	1	195	266	7	80	1e-11	67.4
MDP0000688447	chr10	26269179	26269634	456	ATMG00310.1	Arabidopsis thaliana	hypothetical protein	38.71	124	75	1	27	149	2	125	6e-23	103
MDP0000279583	chr10	26272589	26276415	3827	AT4G18130.1	Arabidopsis thaliana	PHYE (PHYTOCHROME DEFECTIVE E); G-protein coupled photoreceptor/ protein histidine kinase/ signal transducer	65.7	1099	354	8	23	1113	12	1095	0	1489
MDP0000257503	chr10	26278626	26287262	8637	AT4G01830.1	Arabidopsis thaliana	PGP5 (P-GLYCOPROTEIN 5); ATPase, coupled to transmembrane movement of substances	55.7	1018	403	5	29	998	11	1028	0	1069
MDP0000292611	chr10	26289833	26298328	8496	AT4G18050.1	Arabidopsis thaliana	PGP9 (P-GLYCOPROTEIN 9); ATPase, coupled to transmembrane movement of substances	70.49	1230	337	3	1	1230	33	1236	0	1658
MDP0000930828	chr10	26290120	26290341	222	AT4G18050.1	Arabidopsis thaliana	PGP9 (P-GLYCOPROTEIN 9); ATPase, coupled to transmembrane movement of substances	44.95	109	18	1	6	72	1127	1235	4e-08	53.1
MDP0000257504	chr10	26291165	26294609	3445	AT4G18060.1	Arabidopsis thaliana	clathrin binding	72.94	377	73	2	1	374	1	351	6e-146	513
MDP0000753748	chr10	26299913	26307086	7174	AT4G18050.1	Arabidopsis thaliana	PGP9 (P-GLYCOPROTEIN 9); ATPase, coupled to transmembrane movement of substances	68.28	1258	333	4	20	1237	5	1236	0	1660
MDP0000379873	chr10	26305416	26307560	2145	AT4G18050.1	Arabidopsis thaliana	PGP9 (P-GLYCOPROTEIN 9); ATPase, coupled to transmembrane movement of substances	68.03	147	47	0	20	166	5	151	2e-57	218
MDP0000753750	chr10	26315644	26319483	3840	AT4G38180.1	Arabidopsis thaliana	FRS5 (FAR1-related sequence 5); zinc ion binding	26.56	192	131	5	154	339	278	465	2e-14	78.2
MDP0000484633	chr10	26320438	26323073	2636	AT4G38180.1	Arabidopsis thaliana	FRS5 (FAR1-related sequence 5); zinc ion binding	27.32	194	127	7	248	433	278	465	6e-13	72.8
MDP0000154625	chr10	26322036	26324887	2852	AT5G33406.1	Arabidopsis thaliana	protein dimerization	30.13	239	141	5	1	217	2	236	4e-19	92.8
MDP0000159139	chr10	26326890	26329484	2595	AT4G18040.1	Arabidopsis thaliana	EIF4E (EUKARYOTIC TRANSLATION INITATION FACTOR 4E); RNA binding / RNA cap binding / protein binding / translation initiation factor	62.76	239	80	3	1	234	1	235	1e-81	299
MDP0000252597	chr10	26327832	26329493	1662	AT1G17020.1	Arabidopsis thaliana	SRG1 (SENESCENCE-RELATED GENE 1); oxidoreductase, acting on diphenols and related substances as donors, oxygen as acceptor / oxidoreductase, acting on paired donors, with incorporation or reduction of molecular oxygen, 2-oxoglutarate as one donor, and inc	47.46	295	142	8	8	294	6	295	2e-68	256
MDP0000320804	chr10	26329593	26331666	2074	AT1G19250.1	Arabidopsis thaliana	FMO1 (FLAVIN-DEPENDENT MONOOXYGENASE 1); FAD binding / NADP or NADPH binding / electron carrier/ flavin-containing monooxygenase/ monooxygenase/ oxidoreductase	39.46	517	290	12	4	507	12	518	1e-101	367
MDP0000710397	chr10	26331404	26335790	4387	AT4G23160.1	Arabidopsis thaliana	protein kinase family protein	42.95	468	238	5	945	1383	86	553	9e-103	372
MDP0000159140	chr10	26332029	26335671	3643	AT1G78550.1	Arabidopsis thaliana	oxidoreductase, 2OG-Fe(II) oxygenase family protein	48.9	364	159	9	19	379	17	356	4e-87	318
MDP0000532530	chr10	26332246	26335402	3157	AT4G23160.1	Arabidopsis thaliana	protein kinase family protein	39.19	472	265	10	99	564	98	553	6e-86	315
MDP0000224284	chr10	26335692	26338295	2604	AT3G15390.2	Arabidopsis thaliana		37.44	211	119	4	27	229	69	274	4e-28	121
MDP0000210390	chr10	26335846	26337726	1881	AT4G23160.1	Arabidopsis thaliana	protein kinase family protein	45.74	282	151	2	220	500	273	553	5e-67	252
MDP0000528745	chr10	26336635	26338205	1571	AT3G57330.1	Arabidopsis thaliana	ACA11 (autoinhibited Ca2+-ATPase 11); calcium-transporting ATPase/ calmodulin binding	50.94	106	38	2	1	97	175	275	2e-14	75.1
MDP0000128524	chr10	26337124	26339545	2422	AT4G18040.1	Arabidopsis thaliana	EIF4E (EUKARYOTIC TRANSLATION INITATION FACTOR 4E); RNA binding / RNA cap binding / protein binding / translation initiation factor	62.76	239	80	3	1	234	1	235	2e-80	295
MDP0000608969	chr10	26341072	26345942	4871	AT4G18040.1	Arabidopsis thaliana	EIF4E (EUKARYOTIC TRANSLATION INITATION FACTOR 4E); RNA binding / RNA cap binding / protein binding / translation initiation factor	58.91	202	74	3	403	599	1	198	9e-59	224
MDP0000265620	chr10	26345402	26358569	13168	AT1G64660.1	Arabidopsis thaliana	ATMGL (ARABIDOPSIS THALIANA METHIONINE GAMMA-LYASE); catalytic/ methionine gamma-lyase	59.27	275	89	3	20	271	49	323	5e-85	313
MDP0000210391	chr10	26349039	26350376	1338	AT4G38380.1	Arabidopsis thaliana	antiporter/ drug transporter	68.75	32	10	0	1	32	501	532	3e-07	50.8
MDP0000268169	chr10	26349763	26352674	2912	AT4G37660.1	Arabidopsis thaliana	ribosomal protein L12 family protein	58.78	131	52	1	75	205	36	164	5e-09	58.5
MDP0000243334	chr10	26350880	26354137	3258	AT4G14320.2	Arabidopsis thaliana		92.94	85	6	0	95	179	2	86	3e-32	135
MDP0000162468	chr10	26355418	26356833	1416	AT2G04890.1	Arabidopsis thaliana	SCL21 (SCARECROW-LIKE 21); transcription factor	32.99	394	215	14	92	470	53	412	1e-41	167
MDP0000646948	chr10	26357282	26358490	1209	AT4G23160.1	Arabidopsis thaliana	protein kinase family protein	33.75	397	240	8	7	389	208	595	3e-54	209
MDP0000372452	chr10	26357699	26359066	1368	AT1G19260.1	Arabidopsis thaliana	hAT dimerisation domain-containing protein	45.88	425	228	2	18	441	191	614	2e-99	359
MDP0000237929	chr10	26360929	26364988	4060	AT1G64660.1	Arabidopsis thaliana	ATMGL (ARABIDOPSIS THALIANA METHIONINE GAMMA-LYASE); catalytic/ methionine gamma-lyase	69.5	282	76	1	22	293	51	332	4e-113	404
MDP0000400933	chr10	26361781	26370467	8687	AT1G19260.1	Arabidopsis thaliana	hAT dimerisation domain-containing protein	47.06	663	345	6	42	700	17	677	8e-165	577
MDP0000210879	chr10	26364062	26365189	1128	AT4G14320.1	Arabidopsis thaliana	60S ribosomal protein L36a/L44 (RPL36aB)	94.23	104	6	0	22	125	2	105	1e-43	171
MDP0000170414	chr10	26364430	26366663	2234	AT1G19250.1	Arabidopsis thaliana	FMO1 (FLAVIN-DEPENDENT MONOOXYGENASE 1); FAD binding / NADP or NADPH binding / electron carrier/ flavin-containing monooxygenase/ monooxygenase/ oxidoreductase	41.2	517	289	11	4	515	12	518	3e-109	392
MDP0000158413	chr10	26364838	26366254	1417	AT3G14770.1	Arabidopsis thaliana	nodulin MtN3 family protein	44.91	216	77	2	17	192	22	235	2e-39	158
MDP0000269007	chr10	26376601	26378589	1989	AT3G14770.1	Arabidopsis thaliana	nodulin MtN3 family protein	58.33	216	89	1	17	231	17	232	9e-63	236
MDP0000264893	chr10	26393001	26399517	6517	AT4G18975.2	Arabidopsis thaliana	pentatricopeptide (PPR) repeat-containing protein	75.12	205	51	0	498	702	56	260	4e-82	303
MDP0000158659	chr10	26393092	26398033	4942	AT5G03990.1	Arabidopsis thaliana	unknown protein	60.4	101	35	2	39	139	40	135	9e-31	132
MDP0000131727	chr10	26397979	26399198	1220	AT5G45650.1	Arabidopsis thaliana	subtilase family protein	69.61	181	45	2	17	187	18	198	3e-68	254
MDP0000264894	chr10	26399717	26405976	6260	AT5G45650.1	Arabidopsis thaliana	subtilase family protein	63.24	778	266	8	17	778	18	791	0	962
MDP0000282670	chr10	26402457	26405224	2768	AT2G38230.1	Arabidopsis thaliana	ATPDX1.1 (pyridoxine biosynthesis 1.1); protein heterodimerization	44.57	92	31	2	25	116	226	297	1e-09	60.5
MDP0000674245	chr10	26404750	26404959	210	AT3G53710.2	Arabidopsis thaliana	AGD6; ARF GTPase activator/ DNA binding / zinc ion binding	60.87	69	23	1	1	69	72	136	9e-16	78.6
MDP0000305754	chr10	26409233	26414541	5309	AT4G23160.1	Arabidopsis thaliana	protein kinase family protein	45.1	153	63	1	404	535	402	554	1e-33	142
MDP0000248100	chr10	26411712	26416431	4720	AT1G29630.2	Arabidopsis thaliana	DNA binding / catalytic/ nuclease	75.78	322	55	1	1	299	14	335	7e-147	517
MDP0000399642	chr10	26420404	26422654	2251	AT1G19250.1	Arabidopsis thaliana	FMO1 (FLAVIN-DEPENDENT MONOOXYGENASE 1); FAD binding / NADP or NADPH binding / electron carrier/ flavin-containing monooxygenase/ monooxygenase/ oxidoreductase	40.43	517	293	11	4	515	12	518	2e-107	386
MDP0000256906	chr10	26423316	26426712	3397	AT4G38380.1	Arabidopsis thaliana	antiporter/ drug transporter	61.41	311	89	1	1	280	243	553	3e-106	381
MDP0000147489	chr10	26427010	26427643	634	AT5G45180.1	Arabidopsis thaliana	flavin-containing monooxygenase family protein / FMO family protein	49.12	57	29	0	15	71	361	417	2e-10	61.6
MDP0000035877	chr10	26430875	26435251	4377	AT5G60620.1	Arabidopsis thaliana	phospholipid/glycerol acyltransferase family protein	86.25	371	50	1	5	375	6	375	0	676
MDP0000441553	chr10	26433046	26437023	3978	AT4G38380.1	Arabidopsis thaliana	antiporter/ drug transporter	52.25	178	43	3	159	294	104	281	2e-34	143
MDP0000215219	chr10	26437481	26439775	2295	AT2G17120.1	Arabidopsis thaliana	LYM2 (LYSM DOMAIN GPI-ANCHORED PROTEIN 2 PRECURSOR)	51.19	293	126	6	26	312	30	311	2e-73	273
MDP0000894322	chr10	26438363	26442740	4378	AT5G60620.1	Arabidopsis thaliana	phospholipid/glycerol acyltransferase family protein	86.02	372	51	1	5	376	6	376	0	676
MDP0000407711	chr10	26439895	26441343	1449	AT3G27310.1	Arabidopsis thaliana	PUX1 (PLANT UBX DOMAIN-CONTAINING PROTEIN 1)	55.56	144	58	2	28	166	57	199	9e-40	159
MDP0000169201	chr10	26439990	26442244	2255	AT1G19250.1	Arabidopsis thaliana	FMO1 (FLAVIN-DEPENDENT MONOOXYGENASE 1); FAD binding / NADP or NADPH binding / electron carrier/ flavin-containing monooxygenase/ monooxygenase/ oxidoreductase	41.59	517	287	11	4	515	12	518	4e-111	399
MDP0000307917	chr10	26443071	26448458	5388	AT4G38380.1	Arabidopsis thaliana	antiporter/ drug transporter	63.36	292	107	0	186	477	262	553	2e-99	360
MDP0000565853	chr10	26443503	26444378	876	AT4G23160.1	Arabidopsis thaliana	protein kinase family protein	44.19	86	48	0	205	290	128	213	4e-17	85.5
MDP0000215467	chr10	26444280	26445774	1495	AT4G23160.1	Arabidopsis thaliana	protein kinase family protein	45.45	77	38	1	4	80	497	569	1e-11	66.6
MDP0000302995	chr10	26444416	26445326	911	AT2G17120.1	Arabidopsis thaliana	LYM2 (LYSM DOMAIN GPI-ANCHORED PROTEIN 2 PRECURSOR)	48.18	110	56	1	26	135	30	138	4e-22	100
MDP0000565854	chr10	26444598	26445617	1020	AT4G23160.1	Arabidopsis thaliana	protein kinase family protein	32.97	273	150	6	15	284	302	544	6e-26	114
MDP0000227381	chr10	26448598	26454572	5975	AT1G78580.1	Arabidopsis thaliana	ATTPS1 (TREHALOSE-6-PHOSPHATE SYNTHASE); alpha,alpha-trehalose-phosphate synthase (UDP-forming)/ transferase, transferring glycosyl groups	72.53	950	187	10	1	889	1	937	0	1320
MDP0000215222	chr10	26448786	26450958	2173	AT1G19250.1	Arabidopsis thaliana	FMO1 (FLAVIN-DEPENDENT MONOOXYGENASE 1); FAD binding / NADP or NADPH binding / electron carrier/ flavin-containing monooxygenase/ monooxygenase/ oxidoreductase	38.06	134	80	2	108	239	168	300	1e-21	100
MDP0000737346	chr10	26450729	26452045	1317	AT4G23160.1	Arabidopsis thaliana	protein kinase family protein	33.26	442	255	11	4	438	193	601	1e-47	187
MDP0000280268	chr10	26452465	26455762	3298	AT4G38380.1	Arabidopsis thaliana	antiporter/ drug transporter	53.65	384	118	4	52	391	38	405	2e-89	326
MDP0000209596	chr10	26454109	26455826	1718	AT4G38380.1	Arabidopsis thaliana	antiporter/ drug transporter	69.44	144	37	1	127	270	104	240	1e-40	163
MDP0000473718	chr10	26457487	26457966	480	AT3G27310.1	Arabidopsis thaliana	PUX1 (PLANT UBX DOMAIN-CONTAINING PROTEIN 1)	59.2	125	50	1	28	152	57	180	2e-40	160
MDP0000668124	chr10	26457551	26458030	480	AT3G27310.1	Arabidopsis thaliana	PUX1 (PLANT UBX DOMAIN-CONTAINING PROTEIN 1)	59.2	125	50	1	28	152	57	180	2e-40	160
MDP0000178426	chr10	26459133	26461506	2374	AT2G17120.1	Arabidopsis thaliana	LYM2 (LYSM DOMAIN GPI-ANCHORED PROTEIN 2 PRECURSOR)	39.25	293	107	9	26	258	30	311	3e-44	175
MDP0000209598	chr10	26459198	26461445	2248	AT2G17120.1	Arabidopsis thaliana	LYM2 (LYSM DOMAIN GPI-ANCHORED PROTEIN 2 PRECURSOR)	51.19	293	126	6	26	312	30	311	2e-73	272
MDP0000284035	chr10	26459958	26460869	912	AT5G45660.1	Arabidopsis thaliana	unknown protein	46.89	209	101	2	3	201	5	213	7e-38	153
MDP0000895780	chr10	26463121	26463598	478	AT5G60620.1	Arabidopsis thaliana	phospholipid/glycerol acyltransferase family protein	87.01	77	10	0	1	77	299	375	6e-36	145
MDP0000154312	chr10	26467923	26469783	1861	AT1G76270.1	Arabidopsis thaliana	unknown protein	70.37	216	64	0	106	321	61	276	9e-89	323
MDP0000606033	chr10	26468133	26471147	3015	AT5G45670.1	Arabidopsis thaliana	GDSL-motif lipase/hydrolase family protein	72.22	342	94	1	26	366	21	362	6e-151	530
MDP0000830555	chr10	26475205	26477065	1861	AT1G76270.1	Arabidopsis thaliana	unknown protein	70.37	216	64	0	106	321	61	276	9e-89	323
MDP0000606034	chr10	26475352	26481756	6405	AT1G29670.1	Arabidopsis thaliana	GDSL-motif lipase/hydrolase family protein	53.19	361	160	6	5	359	6	363	6e-110	394
MDP0000193662	chr10	26479683	26480742	1060	AT1G76270.1	Arabidopsis thaliana	unknown protein	63.7	292	93	2	1	279	281	572	5e-99	357
MDP0000890335	chr10	26480842	26482115	1274	AT1G76270.1	Arabidopsis thaliana	unknown protein	63.85	296	94	2	10	292	277	572	2e-101	365
MDP0000320469	chr10	26487881	26489859	1979	AT1G29660.1	Arabidopsis thaliana	GDSL-motif lipase/hydrolase family protein	51.68	358	166	3	9	360	8	364	4e-106	381
MDP0000316076	chr10	26493832	26494419	588	AT1G29670.1	Arabidopsis thaliana	GDSL-motif lipase/hydrolase family protein	50.89	169	76	3	2	164	196	363	1e-44	175
MDP0000125677	chr10	26495477	26498415	2939	AT5G45670.1	Arabidopsis thaliana	GDSL-motif lipase/hydrolase family protein	54.1	122	54	2	3	124	2	121	1e-34	143
MDP0000324166	chr10	26500109	26507366	7258	AT4G18960.1	Arabidopsis thaliana	AG (AGAMOUS); DNA binding / transcription factor	70.52	251	65	2	2	243	2	252	8e-99	356
MDP0000496906	chr10	26505128	26507221	2094	ATMG00300.1	Arabidopsis thaliana	hypothetical protein	44.92	118	60	2	393	509	27	140	8e-16	82.8
MDP0000496907	chr10	26507296	26507991	696	AT4G23160.1	Arabidopsis thaliana	protein kinase family protein	44.7	132	69	2	100	231	86	213	2e-25	112
MDP0000496908	chr10	26508097	26509167	1071	AT4G23160.1	Arabidopsis thaliana	protein kinase family protein	33.55	313	194	7	1	312	254	553	5e-31	132
MDP0000314984	chr10	26510967	26517324	6358	AT5G17680.1	Arabidopsis thaliana	disease resistance protein (TIR-NBS-LRR class), putative	35.66	373	182	7	177	493	390	760	2e-50	198
MDP0000337777	chr10	26517311	26521748	4438	AT4G18930.1	Arabidopsis thaliana	cyclic phosphodiesterase	60.23	176	68	1	14	189	6	179	9e-59	223
MDP0000228139	chr10	26518224	26519661	1438	AT3G19020.1	Arabidopsis thaliana	leucine-rich repeat family protein / extensin family protein	63.7	292	105	1	107	398	30	320	2e-110	396
MDP0000228140	chr10	26520006	26528196	8191	AT3G14840.2	Arabidopsis thaliana	leucine-rich repeat family protein / protein kinase family protein	46.38	981	407	20	3	882	7	969	0	790
MDP0000300597	chr10	26521060	26522508	1449	AT1G27170.1	Arabidopsis thaliana	ATP binding / protein binding / transmembrane receptor	47.86	140	67	3	236	370	762	900	7e-19	92
MDP0000241912	chr10	26522671	26526368	3698	AT4G18950.1	Arabidopsis thaliana	ankyrin protein kinase, putative	72.09	430	118	1	9	436	9	438	0	636
MDP0000390042	chr10	26523050	26525526	2477	AT4G18930.1	Arabidopsis thaliana	cyclic phosphodiesterase	60.23	176	68	1	213	388	6	179	2e-58	223
MDP0000262482	chr10	26526437	26529173	2737	AT4G18950.1	Arabidopsis thaliana	ankyrin protein kinase, putative	69.79	341	80	2	9	326	9	349	8e-132	466
MDP0000162225	chr10	26529525	26532506	2982	AT2G14080.1	Arabidopsis thaliana	disease resistance protein (TIR-NBS-LRR class), putative	32.65	536	267	18	112	561	261	788	7e-52	202
MDP0000315352	chr10	26536406	26544743	8338	AT1G69850.1	Arabidopsis thaliana	ATNRT1:2 (ARABIDOPSIS THALIANA NITRATE TRANSPORTER 1:2); calcium ion binding / transporter	43.22	583	299	10	43	607	11	579	2e-124	443
MDP0000309030	chr10	26536650	26541071	4422	AT4G18930.1	Arabidopsis thaliana	cyclic phosphodiesterase	60.92	174	68	0	134	307	6	179	2e-60	229
MDP0000122582	chr10	26539194	26542159	2966	AT1G69850.1	Arabidopsis thaliana	ATNRT1:2 (ARABIDOPSIS THALIANA NITRATE TRANSPORTER 1:2); calcium ion binding / transporter	43.22	583	299	10	8	572	11	579	4e-125	445
MDP0000388929	chr10	26545509	26546785	1277	AT5G45690.1	Arabidopsis thaliana	unknown protein	65.32	248	85	1	75	322	1	247	3e-93	338
MDP0000158152	chr10	26546080	26548253	2174	AT2G15880.1	Arabidopsis thaliana	leucine-rich repeat family protein / extensin family protein	52.12	378	111	3	25	333	20	396	2e-108	390
MDP0000264879	chr10	26550014	26554013	4000	AT1G29690.1	Arabidopsis thaliana	CAD1 (constitutively activated cell death 1)	69.79	374	112	1	22	395	23	395	6e-150	527
MDP0000240077	chr10	26553698	26554271	574	AT2G15880.1	Arabidopsis thaliana	leucine-rich repeat family protein / extensin family protein	61.11	36	14	0	26	61	361	396	3e-07	51.6
MDP0000696367	chr10	26610409	26611014	606	ATMG00860.1	Arabidopsis thaliana	hypothetical protein	29.73	111	74	2	4	112	19	127	3e-08	55.1
MDP0000266523	chr10	26705501	26705917	417	AT4G23160.1	Arabidopsis thaliana	protein kinase family protein	36.5	137	87	0	2	138	417	553	9e-23	102
MDP0000489444	chr10	26712913	26714593	1681	AT1G76690.1	Arabidopsis thaliana	OPR2	75.07	341	80	2	1	337	34	373	1e-153	539
MDP0000119754	chr10	26735731	26738231	2501	AT1G76690.1	Arabidopsis thaliana	OPR2	56.62	385	69	4	15	325	13	373	3e-117	417
MDP0000677696	chr10	26742727	26743902	1176	AT4G23160.1	Arabidopsis thaliana	protein kinase family protein	36.01	411	241	2	1	390	102	511	6e-69	258
MDP0000393950	chr10	26747280	26748977	1698	AT1G76690.1	Arabidopsis thaliana	OPR2	62.19	283	74	3	33	308	118	374	1e-97	353
MDP0000163006	chr10	26750032	26752375	2344	AT1G76690.1	Arabidopsis thaliana	OPR2	70.16	372	78	3	65	415	14	373	1e-151	533
MDP0000182673	chr10	26750339	26750929	591	AT1G76690.1	Arabidopsis thaliana	OPR2	76.92	195	45	0	1	195	179	373	2e-91	331
MDP0000268819	chr10	26753262	26755384	2123	AT1G09400.1	Arabidopsis thaliana	12-oxophytodienoate reductase, putative	57.94	321	59	2	49	293	4	324	2e-102	368
MDP0000225450	chr10	26755261	26757801	2541	AT1G76690.1	Arabidopsis thaliana	OPR2	80.99	363	69	0	14	376	12	374	0	639
MDP0000150523	chr10	26761541	26762980	1440	AT3G09510.1	Arabidopsis thaliana	nucleic acid binding	26.34	186	121	5	77	252	98	277	4e-11	66.2
MDP0000383262	chr10	26764510	26767555	3046	AT2G04842.1	Arabidopsis thaliana	EMB2761 (EMBRYO DEFECTIVE 2761); ATP binding / aminoacyl-tRNA ligase/ ligase, forming aminoacyl-tRNA and related compounds / nucleotide binding / threonine-tRNA ligase	57.46	228	46	2	1	185	49	268	1e-65	246
MDP0000645422	chr10	26769399	26770019	621	AT1G76680.2	Arabidopsis thaliana	OPR1; 12-oxophytodienoate reductase	69.23	208	61	1	2	206	190	397	2e-86	315
MDP0000582861	chr10	26774460	26776567	2108	AT1G71692.1	Arabidopsis thaliana	AGL12 (AGAMOUS-LIKE 12); transcription factor	38.1	84	25	2	1	81	151	210	8e-08	52
MDP0000316608	chr10	26778726	26786098	7373	AT2G47010.2	Arabidopsis thaliana	unknown protein	55.49	483	192	6	102	572	8	479	9e-152	534
MDP0000690214	chr10	26792033	26794700	2668	ATMG00820.1	Arabidopsis thaliana	hypothetical protein	38.04	92	46	1	792	883	27	107	2e-10	64.7
MDP0000316609	chr10	26792293	26796409	4117	AT1G71692.1	Arabidopsis thaliana	AGL12 (AGAMOUS-LIKE 12); transcription factor	54.36	241	76	3	1	238	1	210	1e-59	226
MDP0000181160	chr10	26806458	26808396	1939	AT1G76690.1	Arabidopsis thaliana	OPR2	91.11	90	8	0	91	180	28	117	3e-46	181
MDP0000189647	chr10	26807124	26808299	1176	AT1G76680.2	Arabidopsis thaliana	OPR1; 12-oxophytodienoate reductase	87.3	63	8	0	15	77	11	73	1e-27	118
MDP0000690110	chr10	26807311	26808270	960	AT1G76690.1	Arabidopsis thaliana	OPR2	74.87	195	49	0	12	206	179	373	4e-88	320
MDP0000159472	chr10	26807649	26809405	1757	AT1G76690.1	Arabidopsis thaliana	OPR2	76.23	345	82	0	2	346	28	372	2e-161	565
MDP0000119756	chr10	26821824	26823500	1677	AT1G76690.1	Arabidopsis thaliana	OPR2	74.41	340	83	1	1	336	34	373	5e-153	537
MDP0000453369	chr10	26831918	26836880	4963	AT4G23160.1	Arabidopsis thaliana	protein kinase family protein	38.59	469	270	7	390	854	80	534	7e-94	342
MDP0000151600	chr10	26840974	26841258	285	AT1G13900.1	Arabidopsis thaliana	calcineurin-like phosphoesterase family protein	54.84	93	42	0	1	93	376	468	2e-24	107
MDP0000151601	chr10	26843302	26843718	417	AT4G23160.1	Arabidopsis thaliana	protein kinase family protein	37.23	137	86	0	2	138	417	553	8e-24	105
MDP0000682506	chr10	26851853	26853849	1997	AT4G23160.1	Arabidopsis thaliana	protein kinase family protein	32.41	253	150	4	232	474	232	473	2e-25	114
MDP0000160225	chr10	26856844	26857140	297	AT2G36430.1	Arabidopsis thaliana	unknown protein	45.74	94	43	4	1	91	81	169	2e-13	70.5
MDP0000843632	chr10	26868800	26870114	1315	AT1G76690.1	Arabidopsis thaliana	OPR2	72.27	256	67	1	13	264	119	374	2e-111	398
MDP0000706567	chr10	26869681	26875281	5601	AT1G07650.2	Arabidopsis thaliana		61.36	132	51	0	1	132	854	985	6e-42	168
MDP0000600107	chr10	26884850	26886156	1307	ATMG00710.1	Arabidopsis thaliana	hypothetical protein	37.18	78	48	1	181	258	2	78	6e-08	55.8
MDP0000658317	chr10	26894324	26897421	3098	AT5G36930.2	Arabidopsis thaliana	disease resistance protein (TIR-NBS-LRR class), putative	33.7	641	341	19	1	591	447	1053	2e-71	267
MDP0000158694	chr10	26895664	26897724	2061	AT1G76690.1	Arabidopsis thaliana	OPR2	82.35	170	30	0	10	179	28	197	1e-81	299
MDP0000158644	chr10	26898052	26903842	5791	AT3G14840.2	Arabidopsis thaliana	leucine-rich repeat family protein / protein kinase family protein	49.77	864	309	15	9	758	97	949	0	758
MDP0000489708	chr10	26899238	26899917	680	AT5G08080.1	Arabidopsis thaliana	SYP132 (SYNTAXIN OF PLANTS 132); SNAP receptor	54.22	83	27	2	1	72	143	225	5e-16	79.3
MDP0000173626	chr10	26904624	26905488	865	AT5G36930.2	Arabidopsis thaliana	disease resistance protein (TIR-NBS-LRR class), putative	43.75	128	64	3	21	144	170	293	4e-19	90.5
MDP0000136651	chr10	26905492	26909342	3851	AT5G36930.1	Arabidopsis thaliana	disease resistance protein (TIR-NBS-LRR class), putative	38.59	539	262	10	28	511	87	611	4e-87	319
MDP0000297893	chr10	26905536	26909028	3493	AT1G07650.1	Arabidopsis thaliana	leucine-rich repeat transmembrane protein kinase, putative	53.08	569	193	11	63	559	413	979	1e-157	553
MDP0000736915	chr10	26907675	26915916	8242	AT5G36930.1	Arabidopsis thaliana	disease resistance protein (TIR-NBS-LRR class), putative	39.32	1007	539	27	11	967	14	998	5e-156	550
MDP0000266528	chr10	26908082	26913424	5343	AT3G48770.1	Arabidopsis thaliana	ATP binding / DNA binding	65.05	372	110	3	3	373	195	547	8e-132	467
MDP0000380184	chr10	26916371	26918493	2123	AT4G23160.1	Arabidopsis thaliana	protein kinase family protein	42.52	294	155	6	378	664	73	359	1e-60	231
MDP0000196032	chr10	26917683	26925887	8205	AT3G14840.2	Arabidopsis thaliana	leucine-rich repeat family protein / protein kinase family protein	46.24	1010	443	17	4	926	13	1009	0	823
MDP0000380185	chr10	26918516	26919814	1299	AT3G21000.1	Arabidopsis thaliana	unknown protein	25.34	146	99	3	252	394	230	368	4e-07	53.1
MDP0000196035	chr10	26931135	26938308	7174	AT1G29750.1	Arabidopsis thaliana	RKF1 (RECEPTOR-LIKE KINASE IN FLOWERS 1); ATP binding / kinase/ protein serine/threonine kinase/ receptor signaling protein serine/threonine kinase	57.55	888	320	10	203	1037	92	975	0	963
MDP0000204873	chr10	26932965	26938682	5718	AT1G29750.1	Arabidopsis thaliana	RKF1 (RECEPTOR-LIKE KINASE IN FLOWERS 1); ATP binding / kinase/ protein serine/threonine kinase/ receptor signaling protein serine/threonine kinase	51.69	948	414	10	1	918	42	975	0	958
MDP0000554411	chr10	26940400	26943996	3597	AT1G29750.1	Arabidopsis thaliana	RKF1 (RECEPTOR-LIKE KINASE IN FLOWERS 1); ATP binding / kinase/ protein serine/threonine kinase/ receptor signaling protein serine/threonine kinase	52.46	345	113	4	24	319	411	753	4e-94	341
MDP0000735861	chr10	26943943	26947407	3465	AT5G36930.2	Arabidopsis thaliana	disease resistance protein (TIR-NBS-LRR class), putative	38.87	777	424	17	8	769	17	757	1e-133	474
MDP0000235860	chr10	26946179	26952287	6109	AT4G19510.1	Arabidopsis thaliana	disease resistance protein (TIR-NBS-LRR class), putative	28.33	720	402	20	7	627	56	760	4e-59	227
MDP0000489196	chr10	26948867	26949058	192	AT5G37810.1	Arabidopsis thaliana	NIP4;1 (NOD26-LIKE INTRINSIC PROTEIN 4;1); water channel	73.33	60	16	0	1	60	213	272	1e-21	97.8
MDP0000281609	chr10	26953449	26955391	1943	AT4G18910.1	Arabidopsis thaliana	NIP1;2 (NOD26-LIKE INTRINSIC PROTEIN 1;2); arsenite transmembrane transporter/ water channel	63.19	288	86	4	1	268	1	288	3e-89	324
MDP0000260875	chr10	26954857	26958389	3533	AT5G64330.1	Arabidopsis thaliana	NPH3 (NON-PHOTOTROPIC HYPOCOTYL 3); protein binding / signal transducer	72	75	21	0	87	161	518	592	1e-29	125
MDP0000494078	chr10	26956174	26958330	2157	AT4G23160.1	Arabidopsis thaliana	protein kinase family protein	38.72	470	283	2	206	671	85	553	2e-105	380
MDP0000175328	chr10	26957704	26964106	6403	AT3G48770.1	Arabidopsis thaliana	ATP binding / DNA binding	54.48	1105	420	18	3	1047	195	1276	0	1149
MDP0000155705	chr10	26964000	26965493	1494	AT4G18830.1	Arabidopsis thaliana	OFP5 (ARABIDOPSIS THALIANA OVATE FAMILY PROTEIN 5)	51.88	160	70	3	225	382	195	349	2e-34	143
MDP0000263056	chr10	26966022	26970335	4314	AT4G18880.1	Arabidopsis thaliana	AT-HSFA4A; DNA binding / transcription factor	49.54	432	166	8	128	546	9	401	9e-99	357
MDP0000344348	chr10	26976962	26979753	2792	AT1G78700.1	Arabidopsis thaliana	brassinosteroid signalling positive regulator-related	66.37	342	86	7	2	331	1	325	1e-88	323
MDP0000398493	chr10	26982065	26984883	2819	AT1G29800.1	Arabidopsis thaliana	phosphoinositide binding / zinc ion binding	70.84	463	129	2	58	514	32	494	0	653
MDP0000263060	chr10	26987861	26991398	3538	AT5G45700.1	Arabidopsis thaliana	NLI interacting factor (NIF) family protein	51.25	240	93	6	380	615	49	268	8e-57	218
MDP0000155712	chr10	26998507	27001669	3163	ATMG00810.1	Arabidopsis thaliana	hypothetical protein	50.6	166	70	3	238	397	23	182	4e-39	159
MDP0000704111	chr10	27008578	27010731	2154	AT1G29340.1	Arabidopsis thaliana	PUB17 (PLANT U-BOX 17); ubiquitin-protein ligase	71.03	718	186	4	1	702	1	712	0	835
MDP0000121064	chr10	27016248	27017378	1131	AT4G18820.1	Arabidopsis thaliana	ATP binding / DNA binding / DNA-directed DNA polymerase/ nucleoside-triphosphatase/ nucleotide binding	48.02	202	77	5	1	184	878	1069	2e-28	123
MDP0000256011	chr10	27020928	27024556	3629	AT4G18820.1	Arabidopsis thaliana	ATP binding / DNA binding / DNA-directed DNA polymerase/ nucleoside-triphosphatase/ nucleotide binding	55.01	958	299	24	7	942	20	867	0	832
MDP0000118815	chr10	27033491	27034418	928	AT1G30120.1	Arabidopsis thaliana	PDH-E1 BETA (PYRUVATE DEHYDROGENASE E1 BETA); pyruvate dehydrogenase (acetyl-transferring)	75.9	307	27	2	1	260	100	406	1e-131	465
MDP0000159273	chr10	27034659	27040117	5459	AT5G16290.2	Arabidopsis thaliana	acetolactate synthase small subunit, putative	60	465	123	7	1	438	1	429	5e-149	524
MDP0000265727	chr10	27041747	27044914	3168	AT3G26570.1	Arabidopsis thaliana	PHT2;1 (PHOSPHATE TRANSPORTER 2;1); low affinity phosphate transmembrane transporter	28.3	159	109	2	429	587	438	591	1e-17	88.6
MDP0000265728	chr10	27049737	27052878	3142	AT1G06410.1	Arabidopsis thaliana	ATTPS7; alpha,alpha-trehalose-phosphate synthase (UDP-forming)/ transferase, transferring glycosyl groups / trehalose-phosphatase	76.46	837	193	2	1	837	1	833	0	1356
MDP0000192120	chr10	27054976	27059129	4154	AT5G16290.2	Arabidopsis thaliana	acetolactate synthase small subunit, putative	55.58	493	76	6	19	456	73	477	7e-139	490
MDP0000265729	chr10	27056031	27057377	1347	AT1G29300.1	Arabidopsis thaliana	UNE1 (unfertilized embryo sac 1)	50.87	460	184	7	8	442	12	454	3e-111	398
MDP0000265730	chr10	27065978	27068352	2375	AT1G78720.1	Arabidopsis thaliana	protein transport protein sec61, putative	90.74	475	44	0	1	475	1	475	0	897
MDP0000270687	chr10	27071433	27072187	755	AT2G41890.1	Arabidopsis thaliana	curculin-like (mannose-binding) lectin family protein / PAN domain-containing protein	54.89	235	99	3	1	228	512	746	8e-71	263
MDP0000127152	chr10	27072859	27073764	906	AT1G29330.1	Arabidopsis thaliana	ERD2 (ENDOPLASMIC RETICULUM RETENTION DEFECTIVE 2); KDEL sequence binding / receptor	80.7	57	11	0	57	113	159	215	2e-24	107
MDP0000254055	chr10	27074849	27075139	291	AT1G29290.1	Arabidopsis thaliana	unknown protein	46.39	97	41	3	9	96	13	107	5e-12	66.2
MDP0000127153	chr10	27075617	27076933	1317	AT1G78720.1	Arabidopsis thaliana	protein transport protein sec61, putative	92.19	269	21	0	1	269	1	269	9e-145	509
MDP0000133918	chr10	27085544	27086768	1225	AT1G29280.1	Arabidopsis thaliana	WRKY65; transcription factor	52.23	247	105	6	29	265	15	258	7e-59	224
MDP0000519967	chr10	27092498	27095637	3140	AT5G45750.1	Arabidopsis thaliana	AtRABA1c (Arabidopsis Rab GTPase homolog A1c); GTP binding	86.64	217	26	2	1	216	1	215	8e-108	385
MDP0000253200	chr10	27105795	27109856	4062	AT3G48610.1	Arabidopsis thaliana	phosphoesterase family protein	70.21	47	14	0	113	159	231	277	4e-13	72.8
MDP0000142997	chr10	27124468	27125868	1401	AT1G29270.1	Arabidopsis thaliana	unknown protein	38.51	148	78	4	43	186	9	147	1e-16	83.2
MDP0000509364	chr10	27134219	27134544	326	AT1G77855.1	Arabidopsis thaliana	unknown protein	36.7	109	60	4	1	101	146	253	2e-09	57.4
MDP0000285490	chr10	27135441	27137617	2177	AT1G62360.1	Arabidopsis thaliana	STM (SHOOT MERISTEMLESS); transcription factor	79.09	110	22	1	81	189	243	352	2e-38	155
MDP0000297374	chr10	27160149	27162637	2489	AT1G43760.1	Arabidopsis thaliana	FUNCTIONS IN: molecular_function unknown; INVOLVED IN: biological_process unknown; LOCATED IN: cellular_component unknown; CONTAINS InterPro DOMAIN/s: RNA-directed DNA polymerase (reverse transcriptase), related (InterPro:IPR015706), Endonuclease/exonuclease/phosphatase (InterPro:IPR005135); BEST Arabidopsis thaliana protein match is: unknown protein (TAIR:AT1G40390.1); Has 2614 Blast hits to 255…	26.93	401	263	6	372	744	222	620	3e-38	157
MDP0000597406	chr10	27167022	27168229	1208	AT5G45780.1	Arabidopsis thaliana	leucine-rich repeat transmembrane protein kinase, putative	67.28	272	56	3	1	272	376	614	5e-97	350
MDP0000275389	chr10	27168297	27181451	13155	AT5G62270.2	Arabidopsis thaliana		75.89	141	34	0	284	424	173	313	9e-52	201
MDP0000276836	chr10	27172554	27181182	8629	AT4G18750.1	Arabidopsis thaliana	DOT4 (DEFECTIVELY ORGANIZED TRIBUTARIES 4)	61.22	833	318	3	492	1319	39	871	0	1073
MDP0000134467	chr10	27193069	27194558	1490	AT3G47570.1	Arabidopsis thaliana	leucine-rich repeat transmembrane protein kinase, putative	43	200	100	5	2	195	818	1009	2e-36	149
MDP0000611500	chr10	27193296	27194480	1185	AT1G04950.3	Arabidopsis thaliana	TAF6 (TBP-ASSOCIATED FACTOR 6); DNA binding / RNA polymerase II transcription factor/ transcription initiation factor	84.88	86	13	0	10	95	56	141	3e-41	166
MDP0000447279	chr10	27193636	27197667	4032	AT4G23160.1	Arabidopsis thaliana	protein kinase family protein	38.4	500	283	12	807	1300	73	553	2e-87	321
MDP0000322645	chr10	27201476	27203043	1568	AT3G47570.1	Arabidopsis thaliana	leucine-rich repeat transmembrane protein kinase, putative	43.5	223	109	5	1	209	784	1003	3e-41	165
MDP0000214413	chr10	27203159	27208536	5378	AT4G18780.1	Arabidopsis thaliana	IRX1 (IRREGULAR XYLEM 1); cellulose synthase/ transferase, transferring glycosyl groups	81.95	986	172	4	1	981	1	985	0	1620
MDP0000387139	chr10	27207861	27208271	411	AT4G18780.1	Arabidopsis thaliana	IRX1 (IRREGULAR XYLEM 1); cellulose synthase/ transferase, transferring glycosyl groups	83.82	136	22	0	1	136	850	985	2e-59	223
MDP0000300617	chr10	27210141	27211448	1308	AT4G18760.1	Arabidopsis thaliana	AtRLP51 (Receptor Like Protein 51); protein binding	60.05	368	133	7	57	416	51	412	1e-83	307
MDP0000291298	chr10	27210836	27216393	5558	AT3G47570.1	Arabidopsis thaliana	leucine-rich repeat transmembrane protein kinase, putative	37.81	796	448	15	10	772	173	954	3e-122	436
MDP0000262370	chr10	27212667	27213353	687	AT5G20480.1	Arabidopsis thaliana	EFR (EF-TU RECEPTOR); ATP binding / kinase/ protein serine/threonine kinase	38.89	180	108	2	15	194	8	185	6e-28	120
MDP0000205413	chr10	27213589	27214329	741	AT4G18750.1	Arabidopsis thaliana	DOT4 (DEFECTIVELY ORGANIZED TRIBUTARIES 4)	74.39	246	63	0	1	246	626	871	1e-108	389
MDP0000262371	chr10	27214034	27218846	4813	AT4G23160.1	Arabidopsis thaliana	protein kinase family protein	41.94	155	88	1	278	430	277	431	4e-29	126
MDP0000291300	chr10	27220838	27221524	687	AT5G20480.1	Arabidopsis thaliana	EFR (EF-TU RECEPTOR); ATP binding / kinase/ protein serine/threonine kinase	38.89	180	108	2	15	194	8	185	6e-28	120
MDP0000250138	chr10	27241343	27248854	7512	AT4G18710.1	Arabidopsis thaliana	BIN2 (BRASSINOSTEROID-INSENSITIVE 2); glycogen synthase kinase 3/ kinase/ protein kinase	89.81	363	23	2	1	362	1	350	0	678
MDP0000295137	chr10	27245242	27252755	7514	AT4G18710.1	Arabidopsis thaliana	BIN2 (BRASSINOSTEROID-INSENSITIVE 2); glycogen synthase kinase 3/ kinase/ protein kinase	89.81	363	23	2	1	362	1	350	0	678
MDP0000423436	chr10	27249155	27251946	2792	AT5G45800.1	Arabidopsis thaliana	MEE62 (maternal effect embryo arrest 62); ATP binding / protein binding / protein kinase/ protein serine/threonine kinase/ protein tyrosine kinase	55.59	653	269	12	24	673	27	661	0	643
MDP0000172512	chr10	27252394	27255822	3429	AT2G34190.1	Arabidopsis thaliana	xanthine/uracil permease family protein	76.15	524	75	1	1	474	1	524	0	821
MDP0000207606	chr10	27255373	27258819	3447	AT1G29220.2	Arabidopsis thaliana		62.55	235	76	5	198	431	140	363	2e-64	243
MDP0000275798	chr10	27256338	27259073	2736	AT1G29200.2	Arabidopsis thaliana	unknown protein	61.1	635	213	13	1	626	1	610	0	679
MDP0000448377	chr10	27256392	27256906	515	AT1G25320.1	Arabidopsis thaliana	leucine-rich repeat transmembrane protein kinase, putative	39.83	118	67	2	1	117	127	241	7e-16	79.3
MDP0000275799	chr10	27261243	27262691	1449	AT3G47570.1	Arabidopsis thaliana	leucine-rich repeat transmembrane protein kinase, putative	41.08	409	209	10	6	388	602	1004	5e-75	278
MDP0000732246	chr10	27295267	27296757	1491	AT4G18700.1	Arabidopsis thaliana	CIPK12 (CBL-INTERACTING PROTEIN KINASE 12); ATP binding / kinase/ protein kinase/ protein serine/threonine kinase	83.98	437	68	2	38	473	20	455	0	758
MDP0000711750	chr10	27296189	27297679	1491	AT4G18700.1	Arabidopsis thaliana	CIPK12 (CBL-INTERACTING PROTEIN KINASE 12); ATP binding / kinase/ protein kinase/ protein serine/threonine kinase	83.98	437	68	2	38	473	20	455	0	758
MDP0000320872	chr10	27304369	27305781	1413	AT5G45820.1	Arabidopsis thaliana	CIPK20 (CBL-INTERACTING PROTEIN KINASE 20); kinase/ protein serine/threonine kinase	70.75	441	106	5	16	453	5	425	3e-175	611
MDP0000232628	chr10	27312565	27313612	1048	AT5G51030.1	Arabidopsis thaliana	short-chain dehydrogenase/reductase (SDR) family protein	46.96	115	35	2	139	227	7	121	3e-26	115
MDP0000449758	chr10	27312569	27313559	991	AT5G51030.1	Arabidopsis thaliana	short-chain dehydrogenase/reductase (SDR) family protein	59.13	115	45	1	174	286	7	121	2e-36	149
MDP0000449759	chr10	27316542	27317681	1140	AT4G00160.1	Arabidopsis thaliana	F-box family protein	27.21	294	162	10	51	335	20	270	3e-14	76.3
MDP0000480121	chr10	27323750	27324703	954	AT1G19260.1	Arabidopsis thaliana	hAT dimerisation domain-containing protein	47.44	312	163	1	3	314	456	766	3e-66	248
MDP0000472290	chr10	27331855	27332808	954	AT1G19260.1	Arabidopsis thaliana	hAT dimerisation domain-containing protein	48.08	312	161	1	3	314	456	766	7e-68	254
MDP0000590701	chr10	27346620	27347921	1302	AT4G23160.1	Arabidopsis thaliana	protein kinase family protein	32.94	343	205	9	6	344	232	553	4e-36	149
MDP0000401199	chr10	27346879	27347721	843	AT4G23160.1	Arabidopsis thaliana	protein kinase family protein	36.16	177	103	5	39	215	378	544	5e-21	98.6
MDP0000669045	chr10	27359626	27360126	501	AT4G23160.1	Arabidopsis thaliana	protein kinase family protein	41.67	168	94	1	3	166	133	300	6e-36	146
MDP0000516299	chr10	27362176	27362676	501	AT4G23160.1	Arabidopsis thaliana	protein kinase family protein	42.26	168	93	1	3	166	133	300	2e-37	151
MDP0000516300	chr10	27362701	27363384	684	AT4G23160.1	Arabidopsis thaliana	protein kinase family protein	43.1	232	122	2	1	227	310	536	2e-44	176
MDP0000468540	chr10	27368519	27369019	501	AT4G23160.1	Arabidopsis thaliana	protein kinase family protein	42.86	168	92	1	3	166	133	300	3e-38	154
MDP0000248977	chr10	27368784	27371530	2747	AT4G03500.1	Arabidopsis thaliana	ankyrin repeat family protein	28.91	588	350	17	40	614	68	600	2e-51	201
MDP0000468541	chr10	27369044	27369727	684	AT4G23160.1	Arabidopsis thaliana	protein kinase family protein	43.1	232	122	2	1	227	310	536	2e-44	175
MDP0000302779	chr10	27382369	27386559	4191	AT5G45840.1	Arabidopsis thaliana	leucine-rich repeat transmembrane protein kinase, putative	51.68	685	305	8	1	676	1	668	9e-180	627
MDP0000288692	chr10	27385111	27385410	300	AT4G23160.1	Arabidopsis thaliana	protein kinase family protein	46.15	52	28	0	2	53	502	553	2e-09	57.4
MDP0000332092	chr10	27385862	27387084	1223	AT5G45840.2	Arabidopsis thaliana		65	300	103	2	1	299	408	706	2e-116	415
MDP0000288693	chr10	27385896	27388775	2880	AT4G23160.1	Arabidopsis thaliana	protein kinase family protein	38.92	185	91	1	743	905	26	210	2e-32	138
MDP0000239423	chr10	27393702	27394185	484	AT1G29260.1	Arabidopsis thaliana	PEX7; peroxisome matrix targeting signal-2 binding / protein binding	76.74	129	23	2	1	129	1	122	5e-52	199
MDP0000575864	chr10	27404913	27406580	1668	ATMG00860.1	Arabidopsis thaliana	hypothetical protein	46.15	65	33	1	36	98	3	67	4e-11	65.5
MDP0000934739	chr10	27411337	27411873	537	AT1G29195.1	Arabidopsis thaliana	unknown protein	59.57	188	61	4	1	173	1	188	1e-43	172
MDP0000301451	chr10	27411788	27416964	5177	AT3G58630.1	Arabidopsis thaliana	transcription factor	61.34	119	36	3	20	128	9	127	3e-35	146
