# Supplementary material for: Fruit Self-Thinning: A Trait to Consider for Genetic Improvement of Apple Tree
Source: PLoS One. 2014 Mar 13;9(3):e91016. doi: 10.1371/journal.pone.0091016 (PMC3953208; doi:10.1371/journal.pone.0091016)
Supplement: Table S3 — MIR accessions corresponding to the three QTL regions selected for putative candidate genes screening. (XLS) [file pone.0091016.s003.xls]

## Sheet: Sheet1
Supplementary Table S3: MIR accessions corresponding to the three QTL regions selected for putative candidate genes screening.
Position informations uplaoded from mirna database (miRBase Release 19, August 2012; http://www.mirbase.org) and complete with Blastn with GDR batch blast tool, http://www.rosaceae.org) against Apple Genome V1.0 contigs.
mdm-MIR ID	cluster	MIR length	Chromosome	miR Start	miR Stop	Exp	Score	PID	Align Length
mdm-MIR7123a	MDC001018.301	183	9	1791533	1791715	4e-98	360	100%	183
	MDC010449.276	183	9	1829068	1829250	4e-98	360	100%	183
mdm-MIR7123b	MDC001018.301	183	9	1791533	1791715	4e-98	360	100%	183
	MDC010449.276	183	9	1829068	1829250	4e-98	360	100%	183
mdm-MIR3627c	MDC006958.369	89	9	2644365	2644453	3e-43	176	100%	89
mdm-MIR5225c	MDC011178.406	119	9	2663799	2663681	6e-61	236	100%	119
mdm-MIR160c	MDC002994.270	88	10	4959726	4959813	1e-42	174	100%	88
mdm-MIR399b	MDC009537.404	107	10	27140012	27140118	8e-54	212	100%	107
mdm-MIR399e	MDC009537.404	124	10	27146616	27146493	7e-64	246	100%	124
mdm-MIR399f	MDC029294.8	124	10	27146616	27146493	7e-64	246	100%	124
