# Supplementary material for: Fruit Self-Thinning: A Trait to Consider for Genetic Improvement of Apple Tree
Source: PLoS One. 2014 Mar 13;9(3):e91016. doi: 10.1371/journal.pone.0091016 (PMC3953208; doi:10.1371/journal.pone.0091016)
Supplement: Table S4 — Predicted miRNA/Target Pairs corresponding to the three QTL regions selected for putative candidate genes screening. (XLS) [file pone.0091016.s004.xls]

## Sheet: Sheet1
Supplementary Table S4. Predicted miRNA/Target Pairs corresponding to the three QTL regions selected for putative candidate genes screening.
Prediction analysis with the ‘User-submitted small RNAs / preloaded transcripts’ tool of psRNATarget Server (http://plantgrn.noble.org; Dai and Zhao, 2011) against the Malus predicted concensus gene set CDS sequences.
Positions of gene on Malus genome, Arabidopsis homologies and descriptions were extracted from the GDR file Malus_x_domestica.v1.0_gene_pep_tair_blasp_100510.formated.xls
miRNA_Acc.	Target_ID.	Expectation	UPE	Target start	Target end	Inhibition	Scaffold ID	Transcript Start	Transcript Stop	Transcript Length	Ath. Homologs	Description	E-value	Score
mdm-miR7123a & mdm-miR7123b	MDP0000263577	3	19.957	383	402	Translation	chr17	349900	358802	8903	AT3G26935.1	zinc finger (DHHC type) family protein	3e-175	612
	MDP0000293842	3	12.022	970	990	Translation	chr5	2249332	2251743	2412	AT1G61680.2	terpene synthase 14 (TPS14)	6e-35	145
	MDP0000298903	3	15.347	1447	1467	Translation	chr10	30082635	30085584	2950	AT1G61680.2	terpene synthase 14 (TPS14)	8e-123	437
	MDP0000398063	3	13.371	1498	1518	Translation	chr5	2267231	2270414	3184	AT1G61680.2	terpene synthase 14 (TPS14)	1e-108	390
mdm-miR3627c	MDP0000258197	2	23.858	718	737	Cleavage	chr0	42759335	42776481	17147	AT4G29900.1	ACA10 (AUTOINHIBITED CA(2+)-ATPASE 10); calcium-transporting ATPase/ calmodulin binding
mdm-miR5225c	MDP0000258197	3	23.542	720	741	Cleavage	chr0	42759335	42776481	17147	AT4G29900.1	ACA10 (AUTOINHIBITED CA(2+)-ATPASE 10); calcium-transporting ATPase/ calmodulin binding
	MDP0000292221	3	13.679	662	682	Cleavage	chr15	16159203	16165720	6518	AT5G13620.1	unknown protein
mdm-miR160c	MDP0000750392	0.5	23.365	1764	1784	Cleavage	chr4	8274004	8278242	4239	AT4G30080.1	ARF16 (AUXIN RESPONSE FACTOR 16); miRNA binding / transcription factor	0	712
	MDP0000120635	0	24.472	250	269	Cleavage	chr5	14358833	14359490	658	Unknown
	MDP0000131481	0	15.427	1507	1526	Cleavage	chr3	10472257	10476185	3929	AT4G30080.1	ARF16 (AUXIN RESPONSE FACTOR 16); miRNA binding / transcription factor	1e-178	624
	MDP0000221322	0	15.427	1597	1616	Cleavage	chr3	10462982	10466915	3934	AT4G30080.1	ARF16 (AUXIN RESPONSE FACTOR 16); miRNA binding / transcription factor	0	655
	MDP0000273491	0.5	21.6	301	320	Cleavage	chr15	36496506	36503140	6635	AT1G77850.1	ARF17 (AUXIN RESPONSE FACTOR 17); transcription factor	1e-40	164
	MDP0000232116	0.5	20.781	1303	1322	Cleavage	chr15	36502038	36504807	2770	AT1G77850.1	ARF17 (AUXIN RESPONSE FACTOR 17); transcription factor	8e-139	491
	MDP0000256621	0.5	24.865	1612	1631	Cleavage	chr8	22707828	22720664	12837	AT1G77850.1	ARF17 (AUXIN RESPONSE FACTOR 17); transcription factor	5e-137	485
	MDP0000776180	3	22.796	154	173	Translation	chr1	18161539	18163144	1606	AT3G11430.1	GPAT5 (GLYCEROL-3-PHOSPHATE ACYLTRANSFERASE 5); 1-acylglycerol-3-phosphate O-acyltransferase/ acyltransferase/ organic anion transmembrane transporter	0	713
mdm-miR399b	MDP0000742438	3	12.433	2013	2033	Cleavage	chr7	24359037	24368478	9442	AT5G23980.1	FRO4 (FERRIC REDUCTION OXIDASE 4); ferric-chelate reductase	7e-168	587
	MDP0000271176	3	20.313	482	501	Cleavage	chr10	32516483	32518724	2242	AT3G50950.1	disease resistance protein (CC-NBS-LRR class), putative	1e-84	310
mdm-miR399e	MDP0000326866	2	22.675	139	159	Cleavage	chr16	1268733	1269029	297	Unknown
mdm-miR399f	MDP0000277725	3	15.573	3525	3544	Translation	chr7	2842650	2847846	5197	AT3G14470.1	disease resistance protein (NBS-LRR class), putative	3e-150	530
